# Supplementary material for: Honey Lemon Alleviates Alcoholic Liver Disease via Multi-Target Synergistic Mechanisms: An Integrated Study of Network Pharmacology, Molecular Docking, and Animal Experiments
Source: Foods. 2026 Apr 16;15(8):1384. doi: 10.3390/foods15081384 (PMC13115188; doi:10.3390/foods15081384)
Supplement: Supplementary file 1 [file foods-15-01384-s001.zip › Supplementary File.xlsx]

## Sheet: Table S1
Table S1. Sugar composition of H&L (g/100 g).
Sample	Fructose (g/100g)	Glucose (g/100g)	Sucrose (g/100g)	Maltose (g/100g)
Sample 1	43.48	26.35	1.86	0.88
Sample 2	43.33	27.53	4.16	0
Sample 3	44.05	26.93	0.28	0

## Sheet: Table S2
Table S2. Physicochemical properties of H&L.
Sample	pH	Moisture (%)	Baume (°Bé)	Brix (%)
Sample 1	2.97	20.2	41.3	78
Sample 2	2.97	20.3	41.3	78
Sample 3	2.96	20.3	41.2	77.9

## Sheet: Table S3
Table S3. The main active ingredients of H&L.
Name	PubChem CID	Formula	SMILES
Quercetin	5280343	C₁₅H₁₀O₇	C1=CC(=C(C=C1C2=C(C(=O)C3=C(C=C(C=C3O2)O)O)O)O)O
Kaempferol	5280863	C₁₅H₁₀O₆	C1=CC(=CC=C1C2=C(C(=O)C3=C(C=C(C=C3O2)O)O)O)O
Chrysin	5281607	C₁₅H₁₀O₄	C1=CC=C(C=C1)C2=CC(=O)C3=C(C=C(C=C3O2)O)O
Pinobanksin	73202	C₁₅H₁₂O₅	C1=CC=C(C=C1)[C@@H]2[C@H](C(=O)C3=C(C=C(C=C3O2)O)O)O
Pinocembrin	68071	C₁₅H₁₂O₄	C1[C@H](OC2=CC(=CC(=C2C1=O)O)O)C3=CC=CC=C3
Gallic acid	370	C₇H₆O₅	C1=C(C=C(C(=C1O)O)O)C(=O)O
Caffeic acid	689043	C₉H₈O₄	C1=CC(=C(C=C1/C=C/C(=O)O)O)O
Ferulic acid	445858	C₁₀H₁₀O₄	COC1=C(C=CC(=C1)/C=C/C(=O)O)O
p-Coumaric acid	637542	C₉H₈O₃	C1=CC(=CC=C1/C=C/C(=O)O)O
Abscisic acid	5280896	C₁₅H₂₀O₄	CC1=CC(=O)CC([C@]1(/C=C/C(=C\C(=O)O)/C)O)(C)C
Isomaltose	439193	C12H22O11	C([C@@H]1[C@H]([C@@H]([C@H]([C@H](O1)OC[C@@H]2[C@H]([C@@H]([C@H](C(O2)O)O)O)O)O)O)O)O
Trehalose	7427	C12H22O11	C([C@@H]1[C@H]([C@@H]([C@H]([C@H](O1)O[C@@H]2[C@@H]([C@H]([C@@H]([C@H](O2)CO)O)O)O)O)O)O)O
Raffinose	439242	C18H32O16	C([C@@H]1[C@@H]([C@@H]([C@H]([C@H](O1)OC[C@@H]2[C@H]([C@@H]([C@H]([C@H](O2)O[C@]3([C@H]([C@@H]([C@H](O3)CO)O)O)CO)O)O)O)O)O)O)O
Proline	145742	C5H9NO2	C1C[C@H](NC1)C(=O)O
Lysine	5962	C6H14N2O2	C(CCN)C[C@@H](C(=O)O)N
Histidine	6274	C6H9N3O2	C1=C(NC=N1)C[C@@H](C(=O)O)N
Tryptophan	6305	C11H12N2O2	C1=CC=C2C(=C1)C(=CN2)C[C@@H](C(=O)O)N
Ascorbic acid	54670067	C₆H₈O₆	C([C@@H]([C@@H]1C(=C(C(=O)O1)O)O)O)O
Citric acid	311	C₆H₈O₇	C(C(=O)O)C(CC(=O)O)(C(=O)O)O
Hesperidin	10621	C₂₈H₃₄O₁₅	C[C@H]1[C@@H]([C@H]([C@H]([C@@H](O1)OC[C@@H]2[C@H]([C@@H]([C@H]([C@@H](O2)OC3=CC(=C4C(=O)C[C@H](OC4=C3)C5=CC(=C(C=C5)OC)O)O)O)O)O)O)O)O
Diosmin	5281613	C₂₈H₃₂O₁₅	C[C@H]1[C@@H]([C@H]([C@H]([C@@H](O1)OC[C@@H]2[C@H]([C@@H]([C@H]([C@@H](O2)OC3=CC(=C4C(=C3)OC(=CC4=O)C5=CC(=C(C=C5)OC)O)O)O)O)O)O)O)O
Eriocitrin	83489	C₂₇H₃₂O₁₅	C[C@H]1[C@@H]([C@H]([C@H]([C@@H](O1)OC[C@@H]2[C@H]([C@@H]([C@H]([C@@H](O2)OC3=CC(=C4C(=O)C[C@H](OC4=C3)C5=CC(=C(C=C5)O)O)O)O)O)O)O)O)O
Naringenin	932	C₁₅H₁₂O₅	C1C(OC2=CC(=CC(=C2C1=O)O)O)C3=CC=C(C=C3)O
Limonin	179651	C₂₆H₃₀O₈	C[C@@]12CC[C@H]3[C@]([C@@]14[C@H](O4)C(=O)O[C@H]2C5=COC=C5)(C(=O)C[C@@H]6[C@@]37COC(=O)C[C@@H]7OC6(C)C)C
Nomilin	72320	C₂₈H₃₄O₉	CC(=O)O[C@H]1CC(=O)OC([C@H]2[C@]1([C@H]3CC[C@]4([C@@H](OC(=O)[C@@H]5[C@@]4([C@@]3(C(=O)C2)C)O5)C6=COC=C6)C)C)(C)C
D-Limonene	440917	C₁₀H₁₆	CC1=CC[C@@H](CC1)C(=C)C

## Sheet: Table S4
Table S4. Summary of compound targets.
molecule_name	Target_name	Interaction
p-Coumaric acid	AKR1B1	Compound-Target
p-Coumaric acid	CA2	Compound-Target
p-Coumaric acid	CA7	Compound-Target
p-Coumaric acid	ESR2	Compound-Target
p-Coumaric acid	CA1	Compound-Target
p-Coumaric acid	CA3	Compound-Target
p-Coumaric acid	CA6	Compound-Target
p-Coumaric acid	CA12	Compound-Target
p-Coumaric acid	CA14	Compound-Target
p-Coumaric acid	CA9	Compound-Target
p-Coumaric acid	CA4	Compound-Target
p-Coumaric acid	CA5B	Compound-Target
p-Coumaric acid	CA5A	Compound-Target
p-Coumaric acid	MIF	Compound-Target
p-Coumaric acid	ALOX5	Compound-Target
p-Coumaric acid	MMP9	Compound-Target
p-Coumaric acid	MMP1	Compound-Target
p-Coumaric acid	MMP2	Compound-Target
p-Coumaric acid	PTPN1	Compound-Target
p-Coumaric acid	AKR1B10	Compound-Target
p-Coumaric acid	HCAR2	Compound-Target
p-Coumaric acid	TLR4	Compound-Target
p-Coumaric acid	CA13	Compound-Target
p-Coumaric acid	F3	Compound-Target
p-Coumaric acid	HSD11B1	Compound-Target
p-Coumaric acid	TRPA1	Compound-Target
p-Coumaric acid	ESR1	Compound-Target
p-Coumaric acid	PGR	Compound-Target
p-Coumaric acid	AKR1C3	Compound-Target
Diosmin	TNF	Compound-Target
Diosmin	IL2	Compound-Target
Diosmin	XDH	Compound-Target
Diosmin	AKR1B1	Compound-Target
Diosmin	ADORA1	Compound-Target
Diosmin	NMUR2	Compound-Target
Diosmin	ADRA2A	Compound-Target
Diosmin	ADRA2C	Compound-Target
Diosmin	ACHE	Compound-Target
Diosmin	CA7	Compound-Target
Diosmin	CA12	Compound-Target
Diosmin	CA4	Compound-Target
Diosmin	EGFR	Compound-Target
Diosmin	ALDH2	Compound-Target
Diosmin	NOX4	Compound-Target
Diosmin	RPS6KA3	Compound-Target
Diosmin	CA2	Compound-Target
Diosmin	CD38	Compound-Target
Diosmin	NQO2	Compound-Target
Diosmin	CA1	Compound-Target
Diosmin	CA9	Compound-Target
Diosmin	SQLE	Compound-Target
Diosmin	ALOX5	Compound-Target
Nomilin	OPRK1	Compound-Target
Nomilin	OPRD1	Compound-Target
Nomilin	OPRM1	Compound-Target
Nomilin	MAPK1	Compound-Target
Nomilin	P2RX3	Compound-Target
Nomilin	CNR1	Compound-Target
Nomilin	CNR2	Compound-Target
Nomilin	C5AR1	Compound-Target
Nomilin	ITK	Compound-Target
Nomilin	PTPN1	Compound-Target
Nomilin	EPHB4	Compound-Target
Nomilin	CCR1	Compound-Target
Nomilin	LIMK2	Compound-Target
Nomilin	CSF1R	Compound-Target
Nomilin	LRRK2	Compound-Target
Nomilin	PTPN2	Compound-Target
Nomilin	MTOR	Compound-Target
Nomilin	HDAC1	Compound-Target
Nomilin	HDAC4	Compound-Target
Nomilin	PIK3CA	Compound-Target
Nomilin	CHRM3	Compound-Target
Nomilin	TRPV1	Compound-Target
Nomilin	BACE1	Compound-Target
Nomilin	CCNE1 CDK2	Compound-Target
Nomilin	CDK2 CCNA1 CCNA2	Compound-Target
Nomilin	PSEN2 PSENEN NCSTN APH1A PSEN1 APH1B	Compound-Target
Nomilin	EPHX2	Compound-Target
Nomilin	BCL2L1	Compound-Target
Nomilin	GSK3B	Compound-Target
Nomilin	GSK3A	Compound-Target
Nomilin	CDK5R1 CDK5	Compound-Target
Nomilin	DYRK1A	Compound-Target
Nomilin	RHOA	Compound-Target
Nomilin	WNT3A	Compound-Target
Nomilin	IDH1	Compound-Target
Nomilin	TNKS2	Compound-Target
Nomilin	PARP1	Compound-Target
Nomilin	PDE9A	Compound-Target
Nomilin	P2RX7	Compound-Target
Nomilin	PER2	Compound-Target
Nomilin	HSD11B1	Compound-Target
Nomilin	PRCP	Compound-Target
Nomilin	HMGCR	Compound-Target
Nomilin	TERT	Compound-Target
Nomilin	PDE10A	Compound-Target
Nomilin	NAMPT	Compound-Target
Nomilin	EDNRA	Compound-Target
Nomilin	MAPK14	Compound-Target
Nomilin	BRAF	Compound-Target
Nomilin	CAPN2	Compound-Target
Nomilin	SYK	Compound-Target
Nomilin	CTSK	Compound-Target
Nomilin	CTSS	Compound-Target
Nomilin	AOC3	Compound-Target
Nomilin	CTSL	Compound-Target
Nomilin	CAPN1	Compound-Target
Nomilin	F2R	Compound-Target
Nomilin	EGFR	Compound-Target
Nomilin	ITGAL ICAM1 ITGB2	Compound-Target
Nomilin	CDK9	Compound-Target
Nomilin	FASN	Compound-Target
Nomilin	AKR1C3	Compound-Target
Nomilin	LDHA	Compound-Target
Nomilin	NR3C1	Compound-Target
Nomilin	CFD	Compound-Target
Nomilin	PYGL	Compound-Target
Nomilin	MMP1	Compound-Target
Nomilin	CYP51A1	Compound-Target
Nomilin	OXTR	Compound-Target
Nomilin	CTSV	Compound-Target
Nomilin	BRD4	Compound-Target
Nomilin	BRD3	Compound-Target
Nomilin	AVPR1A	Compound-Target
Nomilin	IMPDH2	Compound-Target
Nomilin	CXCR2	Compound-Target
Nomilin	LIPE	Compound-Target
Nomilin	S1PR3	Compound-Target
Nomilin	CXCR1	Compound-Target
Nomilin	PGGT1B	Compound-Target
Nomilin	HPGDS	Compound-Target
Hesperidin	CYP19A1	Compound-Target
Hesperidin	SRD5A1	Compound-Target
Hesperidin	SLC5A4	Compound-Target
Hesperidin	SLC5A1	Compound-Target
Hesperidin	SLC5A2	Compound-Target
Hesperidin	SLC28A3	Compound-Target
Hesperidin	CA12	Compound-Target
Hesperidin	TYR	Compound-Target
Hesperidin	CYP1B1	Compound-Target
Hesperidin	CA2	Compound-Target
Hesperidin	CA1	Compound-Target
Hesperidin	EPHX2	Compound-Target
Hesperidin	CA3	Compound-Target
Hesperidin	CA6	Compound-Target
Hesperidin	CA13	Compound-Target
Hesperidin	CA5B	Compound-Target
Hesperidin	ABCB1	Compound-Target
Hesperidin	ADORA1	Compound-Target
Hesperidin	ADORA2A	Compound-Target
Hesperidin	MMP13	Compound-Target
Hesperidin	MMP12	Compound-Target
Hesperidin	ADORA2B	Compound-Target
Hesperidin	ADORA3	Compound-Target
Hesperidin	IMPDH1	Compound-Target
Hesperidin	TAS2R31	Compound-Target
Hesperidin	CHIA	Compound-Target
Hesperidin	CA7	Compound-Target
Hesperidin	CA4	Compound-Target
Hesperidin	CA14	Compound-Target
Hesperidin	EIF4A1	Compound-Target
Hesperidin	TERT	Compound-Target
Ferulic acid	CA2	Compound-Target
Ferulic acid	CA7	Compound-Target
Ferulic acid	CA1	Compound-Target
Ferulic acid	CA6	Compound-Target
Ferulic acid	CA12	Compound-Target
Ferulic acid	CA14	Compound-Target
Ferulic acid	CA9	Compound-Target
Ferulic acid	CA5A	Compound-Target
Ferulic acid	CA5B	Compound-Target
Ferulic acid	ALOX5	Compound-Target
Ferulic acid	MMP9	Compound-Target
Ferulic acid	MMP1	Compound-Target
Ferulic acid	MMP2	Compound-Target
Ferulic acid	PTPN1	Compound-Target
Ferulic acid	MAOB	Compound-Target
Ferulic acid	CA13	Compound-Target
Ferulic acid	AKR1B1	Compound-Target
Ferulic acid	CA3	Compound-Target
Ferulic acid	APP	Compound-Target
Ferulic acid	NFE2L2	Compound-Target
Ferulic acid	STAT3	Compound-Target
Ferulic acid	HSD11B1	Compound-Target
Ferulic acid	ESR2	Compound-Target
Ferulic acid	CA4	Compound-Target
Ferulic acid	TLR4	Compound-Target
Ferulic acid	PTGS1	Compound-Target
Ferulic acid	MET	Compound-Target
Ferulic acid	CYP1A1	Compound-Target
Ferulic acid	CYP1A2	Compound-Target
Ferulic acid	NQO2	Compound-Target
Ferulic acid	CYP1B1	Compound-Target
Ferulic acid	EGFR	Compound-Target
Ferulic acid	PTGS2	Compound-Target
Ferulic acid	TTR	Compound-Target
Ferulic acid	TUBB1	Compound-Target
Ferulic acid	RELA	Compound-Target
Ferulic acid	FYN	Compound-Target
Ferulic acid	LCK	Compound-Target
Ferulic acid	ADORA1	Compound-Target
Ferulic acid	ADORA2A	Compound-Target
Ferulic acid	ADORA2B	Compound-Target
Ferulic acid	TLR9	Compound-Target
Ferulic acid	AKR1B10	Compound-Target
Ferulic acid	ALOX15	Compound-Target
Ferulic acid	PRKCE	Compound-Target
Ferulic acid	F3	Compound-Target
Ferulic acid	NOS2	Compound-Target
Ferulic acid	SLC16A1	Compound-Target
Ferulic acid	CCND1 CDK4	Compound-Target
Ferulic acid	TUBB3	Compound-Target
Ferulic acid	ABCB1	Compound-Target
Ferulic acid	CPA1	Compound-Target
Ferulic acid	FBP1	Compound-Target
Ferulic acid	TOP2A	Compound-Target
Ferulic acid	GLO1	Compound-Target
Ferulic acid	BACE1	Compound-Target
Ferulic acid	PARP1	Compound-Target
Ferulic acid	KDM4C	Compound-Target
Ferulic acid	AHR	Compound-Target
Ferulic acid	AMPD3	Compound-Target
D-Limonene	PPARA	Compound-Target
D-Limonene	CNR2	Compound-Target
D-Limonene	NR1H3	Compound-Target
D-Limonene	CYP19A1	Compound-Target
Limonin	OPRK1	Compound-Target
Limonin	OPRD1	Compound-Target
Limonin	OPRM1	Compound-Target
Limonin	PSMB8	Compound-Target
Limonin	PSMB5	Compound-Target
Limonin	LRRK2	Compound-Target
Limonin	CASP3	Compound-Target
Limonin	CASP7	Compound-Target
Limonin	P2RX3	Compound-Target
Limonin	PYGL	Compound-Target
Limonin	MAPK1	Compound-Target
Limonin	CHRM3	Compound-Target
Limonin	MAP2K1	Compound-Target
Limonin	MTOR	Compound-Target
Limonin	PIK3CA	Compound-Target
Limonin	PSEN2 PSENEN NCSTN APH1A PSEN1 APH1B	Compound-Target
Limonin	PREP	Compound-Target
Limonin	MDM2	Compound-Target
Limonin	CTSK	Compound-Target
Limonin	CTSS	Compound-Target
Limonin	CASP1	Compound-Target
Limonin	PIK3CD	Compound-Target
Limonin	HDAC1	Compound-Target
Limonin	HDAC4	Compound-Target
Limonin	CFD	Compound-Target
Limonin	GSK3B	Compound-Target
Limonin	GSK3A	Compound-Target
Limonin	CTSL	Compound-Target
Limonin	OXTR	Compound-Target
Limonin	C5AR1	Compound-Target
Limonin	HMGCR	Compound-Target
Limonin	PDGFRB	Compound-Target
Limonin	KIT	Compound-Target
Limonin	DYRK1A	Compound-Target
Limonin	MAPK14	Compound-Target
Limonin	KDR	Compound-Target
Limonin	MAPK11	Compound-Target
Limonin	CLK4	Compound-Target
Limonin	CLK1	Compound-Target
Limonin	CLK2	Compound-Target
Limonin	BACE1	Compound-Target
Limonin	DYRK1B	Compound-Target
Limonin	CCNE1 CDK2	Compound-Target
Limonin	PER2	Compound-Target
Limonin	HSD11B1	Compound-Target
Limonin	WNT3A	Compound-Target
Limonin	PARP2	Compound-Target
Limonin	TNKS2	Compound-Target
Limonin	P2RX7	Compound-Target
Limonin	DRD2	Compound-Target
Limonin	CCR1	Compound-Target
Limonin	CDK9	Compound-Target
Limonin	AR	Compound-Target
Limonin	NR3C1	Compound-Target
Limonin	MMP9	Compound-Target
Limonin	TACR3	Compound-Target
Limonin	FAP	Compound-Target
Limonin	F2	Compound-Target
Limonin	PGR	Compound-Target
Limonin	F10	Compound-Target
Limonin	CNR2	Compound-Target
Limonin	MMP1	Compound-Target
Limonin	AKT1	Compound-Target
Limonin	IRAK4	Compound-Target
Limonin	PTGES	Compound-Target
Limonin	ADORA2B	Compound-Target
Limonin	PIK3CB	Compound-Target
Limonin	AURKA	Compound-Target
Naringenin	CYP19A1	Compound-Target
Naringenin	CA7	Compound-Target
Naringenin	ABCC1	Compound-Target
Naringenin	HSD17B1	Compound-Target
Naringenin	CA12	Compound-Target
Naringenin	SHBG	Compound-Target
Naringenin	CA4	Compound-Target
Naringenin	CYP1B1	Compound-Target
Naringenin	CBR1	Compound-Target
Naringenin	ESR1	Compound-Target
Naringenin	ESR2	Compound-Target
Naringenin	PTGS1	Compound-Target
Naringenin	MAOB	Compound-Target
Naringenin	ADORA1	Compound-Target
Naringenin	ADORA3	Compound-Target
Naringenin	ABCG2	Compound-Target
Naringenin	TAS2R31	Compound-Target
Naringenin	AKR1C3	Compound-Target
Naringenin	PLA2G1B	Compound-Target
Naringenin	GRM5	Compound-Target
Naringenin	CES1	Compound-Target
Naringenin	PPARG	Compound-Target
Naringenin	CES2	Compound-Target
Naringenin	SLC5A2	Compound-Target
Naringenin	MMP12	Compound-Target
Naringenin	POLB	Compound-Target
Naringenin	MMP13	Compound-Target
Naringenin	PLA2G2A	Compound-Target
Naringenin	PLA2G5	Compound-Target
Naringenin	PLA2G10	Compound-Target
Naringenin	BACE1	Compound-Target
Naringenin	CHRNA7	Compound-Target
Naringenin	KLK1	Compound-Target
Naringenin	KLK2	Compound-Target
Naringenin	RXRA	Compound-Target
Naringenin	SERPINE1	Compound-Target
Naringenin	SRC	Compound-Target
Naringenin	CA2	Compound-Target
Naringenin	CA1	Compound-Target
Naringenin	HSD17B14	Compound-Target
Naringenin	KIT	Compound-Target
Naringenin	KDR	Compound-Target
Naringenin	FGFR1	Compound-Target
Naringenin	MET	Compound-Target
Naringenin	CA3	Compound-Target
Naringenin	CA6	Compound-Target
Naringenin	CA13	Compound-Target
Naringenin	CA5B	Compound-Target
Naringenin	CA5A	Compound-Target
Naringenin	NQO2	Compound-Target
Naringenin	CTSB	Compound-Target
Naringenin	NOX4	Compound-Target
Naringenin	AKR1B1	Compound-Target
Naringenin	CLK1	Compound-Target
Naringenin	DYRK1B	Compound-Target
Naringenin	BCHE	Compound-Target
Naringenin	CA9	Compound-Target
Naringenin	ESRRA	Compound-Target
Naringenin	ESRRB	Compound-Target
Naringenin	CDK5R1 CDK5	Compound-Target
Naringenin	IGF1R	Compound-Target
Naringenin	INSR	Compound-Target
Naringenin	DYRK1A	Compound-Target
Naringenin	HSD17B2	Compound-Target
Naringenin	IGFBP3	Compound-Target
Naringenin	MMP2	Compound-Target
Naringenin	YWHAG	Compound-Target
Naringenin	SIRT2	Compound-Target
Naringenin	F3	Compound-Target
Naringenin	PTGER1	Compound-Target
Naringenin	PTGER2	Compound-Target
Naringenin	PTGER3	Compound-Target
Naringenin	BCL2L1	Compound-Target
Naringenin	PIK3CB	Compound-Target
Naringenin	CYP2C9	Compound-Target
Naringenin	CYP3A4	Compound-Target
Naringenin	PIK3CA	Compound-Target
Naringenin	VCP	Compound-Target
Naringenin	PGF	Compound-Target
Naringenin	VEGFA	Compound-Target
Naringenin	EDNRA	Compound-Target
Naringenin	ERN1	Compound-Target
Naringenin	MMP3	Compound-Target
Naringenin	APP	Compound-Target
Naringenin	GSK3B	Compound-Target
Naringenin	BCL2	Compound-Target
Naringenin	MMP9	Compound-Target
Naringenin	WEE1	Compound-Target
Naringenin	LCK	Compound-Target
Naringenin	SYK	Compound-Target
Naringenin	CCNE1 CDK2	Compound-Target
Naringenin	CCNE1 CDK3	Compound-Target
Naringenin	CDK4	Compound-Target
Naringenin	AURKA	Compound-Target
Naringenin	SNCA	Compound-Target
Naringenin	ALOX12	Compound-Target
Naringenin	HNF4A	Compound-Target
Eriocitrin	CYP19A1	Compound-Target
Eriocitrin	SLC5A1	Compound-Target
Eriocitrin	SLC5A2	Compound-Target
Eriocitrin	MMP12	Compound-Target
Eriocitrin	TYR	Compound-Target
Eriocitrin	SRD5A1	Compound-Target
Eriocitrin	CA12	Compound-Target
Eriocitrin	CYP1B1	Compound-Target
Eriocitrin	CA2	Compound-Target
Eriocitrin	CA1	Compound-Target
Eriocitrin	EPHX2	Compound-Target
Eriocitrin	CA3	Compound-Target
Eriocitrin	CA6	Compound-Target
Eriocitrin	CA13	Compound-Target
Eriocitrin	CA5B	Compound-Target
Eriocitrin	ABCB1	Compound-Target
Eriocitrin	CA5A	Compound-Target
Eriocitrin	SLC5A4	Compound-Target
Eriocitrin	PTPN2	Compound-Target
Eriocitrin	CA7	Compound-Target
Eriocitrin	CA4	Compound-Target
Eriocitrin	HRAS	Compound-Target
Eriocitrin	MMP13	Compound-Target
Eriocitrin	TERT	Compound-Target
Eriocitrin	TAS2R31	Compound-Target
Eriocitrin	PTGS1	Compound-Target
Citric acid	ACLY	Compound-Target
Citric acid	FDFT1	Compound-Target
Citric acid	CHRNA7	Compound-Target
Citric acid	EGLN1	Compound-Target
Citric acid	HMGCR	Compound-Target
Citric acid	SLC22A6	Compound-Target
Ascorbic acid	GSK3B	Compound-Target
Tryptophan	IDO1	Compound-Target
Tryptophan	HTR2B	Compound-Target
Tryptophan	HTR1A	Compound-Target
Tryptophan	HTR2A	Compound-Target
Tryptophan	HTR2C	Compound-Target
Tryptophan	HTR7	Compound-Target
Tryptophan	ADRA2A	Compound-Target
Tryptophan	HTR1B	Compound-Target
Tryptophan	HTR1D	Compound-Target
Tryptophan	ADRB1	Compound-Target
Tryptophan	HTR1E	Compound-Target
Tryptophan	HTR6	Compound-Target
Tryptophan	TACR1	Compound-Target
Tryptophan	SLC6A3	Compound-Target
Tryptophan	MMP3	Compound-Target
Tryptophan	ANPEP	Compound-Target
Tryptophan	ENPEP	Compound-Target
Tryptophan	MPO	Compound-Target
Tryptophan	GABBR1	Compound-Target
Tryptophan	CTSL	Compound-Target
Tryptophan	GRIA1	Compound-Target
Tryptophan	SLC6A4	Compound-Target
Tryptophan	KDM4C	Compound-Target
Tryptophan	MME	Compound-Target
Tryptophan	ERAP2	Compound-Target
Tryptophan	SLC6A2	Compound-Target
Tryptophan	EPHA2	Compound-Target
Tryptophan	EPHB2	Compound-Target
Tryptophan	EPHA5	Compound-Target
Tryptophan	EPHA4	Compound-Target
Tryptophan	EPHA8	Compound-Target
Tryptophan	EPHA6	Compound-Target
Tryptophan	EPHA7	Compound-Target
Tryptophan	EPHB3	Compound-Target
Tryptophan	EPHA3	Compound-Target
Tryptophan	EPHB1	Compound-Target
Tryptophan	EPHB4	Compound-Target
Tryptophan	EPHA1	Compound-Target
Tryptophan	EPHB6	Compound-Target
Tryptophan	CTSC	Compound-Target
Tryptophan	CACNA2D1	Compound-Target
Tryptophan	MC1R	Compound-Target
Tryptophan	SLC15A1	Compound-Target
Tryptophan	ITGAL ICAM1 ITGB2	Compound-Target
Tryptophan	MIF	Compound-Target
Tryptophan	MMP9	Compound-Target
Histidine	CACNA2D1	Compound-Target
Histidine	HRH3	Compound-Target
Histidine	HRH4	Compound-Target
Histidine	CPB2	Compound-Target
Histidine	GRIA1	Compound-Target
Histidine	GRIA4	Compound-Target
Histidine	GRIA2	Compound-Target
Histidine	GRIK5	Compound-Target
Histidine	GFPT1	Compound-Target
Histidine	GABBR2 GABBR1	Compound-Target
Histidine	GABBR1	Compound-Target
Histidine	HRH2	Compound-Target
Histidine	HRH1	Compound-Target
Histidine	ENPEP	Compound-Target
Histidine	KYNU	Compound-Target
Histidine	ODC1	Compound-Target
Histidine	KMO	Compound-Target
Histidine	SLC6A1	Compound-Target
Lysine	LTA4H	Compound-Target
Lysine	GRM5	Compound-Target
Lysine	PLG	Compound-Target
Lysine	GRIK1	Compound-Target
Lysine	GRIK2	Compound-Target
Lysine	GRM2	Compound-Target
Lysine	SHBG	Compound-Target
Lysine	AR	Compound-Target
Lysine	GRM1	Compound-Target
Lysine	CACNA2D1	Compound-Target
Lysine	GRM3	Compound-Target
Lysine	GRM6	Compound-Target
Lysine	ODC1	Compound-Target
Lysine	GRM8	Compound-Target
Lysine	CPB2	Compound-Target
Lysine	PEPD	Compound-Target
Lysine	SLC1A1	Compound-Target
Lysine	SLC22A6	Compound-Target
Lysine	GRIA1	Compound-Target
Lysine	GRIK5	Compound-Target
Lysine	GRM4	Compound-Target
Lysine	GRIA4	Compound-Target
Lysine	GRIK3	Compound-Target
Lysine	GRM7	Compound-Target
Lysine	GRIA2	Compound-Target
Proline	GABRA3 GABRB2 GABRG2	Compound-Target
Proline	GABRA2 GABRB2 GABRG2	Compound-Target
Proline	SLC6A1	Compound-Target
Proline	ACE	Compound-Target
Proline	REN	Compound-Target
Proline	GABRR1	Compound-Target
Proline	EGLN1	Compound-Target
Proline	ANPEP	Compound-Target
Proline	GABBR2 GABBR1	Compound-Target
Proline	F2	Compound-Target
Proline	LTA4H	Compound-Target
Raffinose	CDK1	Compound-Target
Raffinose	VEGFA	Compound-Target
Raffinose	FGF1	Compound-Target
Raffinose	HPSE	Compound-Target
Raffinose	HSP90AA1	Compound-Target
Raffinose	LGALS4	Compound-Target
Raffinose	LGALS3	Compound-Target
Raffinose	LGALS8	Compound-Target
Raffinose	FGF2	Compound-Target
Raffinose	PSEN2 PSENEN NCSTN APH1A PSEN1 APH1B	Compound-Target
Raffinose	HTR2B	Compound-Target
Raffinose	ADRA2A	Compound-Target
Raffinose	ADRA2C	Compound-Target
Raffinose	ADRA2B	Compound-Target
Raffinose	DRD1	Compound-Target
Raffinose	DRD2	Compound-Target
Raffinose	ADRA1D	Compound-Target
Raffinose	HTR2A	Compound-Target
Raffinose	HTR2C	Compound-Target
Raffinose	DRD3	Compound-Target
Raffinose	CYP2D6	Compound-Target
Raffinose	HTR6	Compound-Target
Raffinose	ADRA1A	Compound-Target
Raffinose	HTR1B	Compound-Target
Raffinose	RORC	Compound-Target
Raffinose	TRPV1	Compound-Target
Raffinose	AMY1A	Compound-Target
Raffinose	STAT3	Compound-Target
Trehalose	CDK1	Compound-Target
Trehalose	HSP90AA1	Compound-Target
Trehalose	VEGFA	Compound-Target
Trehalose	PSEN2 PSENEN NCSTN APH1A PSEN1 APH1B	Compound-Target
Trehalose	FGF1	Compound-Target
Trehalose	HPSE	Compound-Target
Trehalose	FGF2	Compound-Target
Trehalose	LGALS4	Compound-Target
Trehalose	LGALS3	Compound-Target
Trehalose	LGALS8	Compound-Target
Trehalose	FOLH1	Compound-Target
Trehalose	HTR2B	Compound-Target
Trehalose	ADRA2A	Compound-Target
Trehalose	ADRA2C	Compound-Target
Trehalose	ADRA2B	Compound-Target
Trehalose	DRD1	Compound-Target
Trehalose	DRD2	Compound-Target
Trehalose	ADRA1D	Compound-Target
Trehalose	HTR2A	Compound-Target
Trehalose	HTR2C	Compound-Target
Trehalose	DRD3	Compound-Target
Trehalose	CYP2D6	Compound-Target
Trehalose	HTR6	Compound-Target
Trehalose	ADRA1A	Compound-Target
Trehalose	HTR1B	Compound-Target
Trehalose	RORC	Compound-Target
Trehalose	STAT3	Compound-Target
Isomaltose	VEGFA	Compound-Target
Isomaltose	FGF1	Compound-Target
Isomaltose	HPSE	Compound-Target
Isomaltose	CDK1	Compound-Target
Isomaltose	FGF2	Compound-Target
Isomaltose	LGALS4	Compound-Target
Isomaltose	LGALS3	Compound-Target
Isomaltose	LGALS8	Compound-Target
Isomaltose	HSP90AA1	Compound-Target
Isomaltose	PSEN2 PSENEN NCSTN APH1A PSEN1 APH1B	Compound-Target
Isomaltose	HTR2B	Compound-Target
Isomaltose	ADRA2A	Compound-Target
Isomaltose	ADRA2C	Compound-Target
Isomaltose	ADRA2B	Compound-Target
Isomaltose	DRD1	Compound-Target
Isomaltose	DRD2	Compound-Target
Isomaltose	ADRA1D	Compound-Target
Isomaltose	HTR2A	Compound-Target
Isomaltose	HTR2C	Compound-Target
Isomaltose	DRD3	Compound-Target
Isomaltose	CYP2D6	Compound-Target
Isomaltose	HTR6	Compound-Target
Isomaltose	ADRA1A	Compound-Target
Isomaltose	HTR1B	Compound-Target
Isomaltose	RORC	Compound-Target
Isomaltose	STAT3	Compound-Target
Isomaltose	FOLH1	Compound-Target
Isomaltose	CA2	Compound-Target
Isomaltose	CA1	Compound-Target
Isomaltose	CA12	Compound-Target
Isomaltose	CA9	Compound-Target
Isomaltose	NEU3	Compound-Target
Isomaltose	NEU2	Compound-Target
Isomaltose	NEU4	Compound-Target
Isomaltose	TRPV1	Compound-Target
Abscisic acid	ALOX12	Compound-Target
Abscisic acid	TRPA1	Compound-Target
Abscisic acid	CYP19A1	Compound-Target
Abscisic acid	SRD5A2	Compound-Target
Abscisic acid	SHBG	Compound-Target
Abscisic acid	PPARG	Compound-Target
Abscisic acid	RARG	Compound-Target
Abscisic acid	RXRG	Compound-Target
Abscisic acid	RARB	Compound-Target
Abscisic acid	RARA	Compound-Target
Abscisic acid	RXRA	Compound-Target
Abscisic acid	ALOX15	Compound-Target
Abscisic acid	NR3C1	Compound-Target
Abscisic acid	CDK2 CCNA1 CCNA2	Compound-Target
Abscisic acid	CDK2	Compound-Target
Abscisic acid	CPA1	Compound-Target
Abscisic acid	MME	Compound-Target
Abscisic acid	ACE	Compound-Target
Abscisic acid	PRKCA	Compound-Target
Abscisic acid	RASGRP3	Compound-Target
Abscisic acid	SLC22A12	Compound-Target
Abscisic acid	TTR	Compound-Target
Abscisic acid	CTNNB1	Compound-Target
Abscisic acid	CA2	Compound-Target
Abscisic acid	ITGAL ICAM1 ITGB2	Compound-Target
Abscisic acid	CA1	Compound-Target
Abscisic acid	AMPD2	Compound-Target
Abscisic acid	CA14	Compound-Target
Abscisic acid	CA4	Compound-Target
Abscisic acid	CA13	Compound-Target
Abscisic acid	CA5A	Compound-Target
Abscisic acid	HSPA1A	Compound-Target
Abscisic acid	NR3C2	Compound-Target
Abscisic acid	PGR	Compound-Target
Abscisic acid	AKR1B1	Compound-Target
Abscisic acid	PIM1	Compound-Target
Abscisic acid	PIM2	Compound-Target
Abscisic acid	NOS2	Compound-Target
Abscisic acid	FOLH1	Compound-Target
Abscisic acid	SRC	Compound-Target
Abscisic acid	HSD11B1	Compound-Target
Abscisic acid	ALOX5	Compound-Target
Abscisic acid	LTA4H	Compound-Target
Abscisic acid	AMPD3	Compound-Target
Abscisic acid	FBP1	Compound-Target
Caffeic acid	CA2	Compound-Target
Caffeic acid	ALOX5	Compound-Target
Caffeic acid	CA7	Compound-Target
Caffeic acid	CA1	Compound-Target
Caffeic acid	CA6	Compound-Target
Caffeic acid	MMP9	Compound-Target
Caffeic acid	CA12	Compound-Target
Caffeic acid	MMP1	Compound-Target
Caffeic acid	MMP2	Compound-Target
Caffeic acid	PTPN1	Compound-Target
Caffeic acid	CA14	Compound-Target
Caffeic acid	CA9	Compound-Target
Caffeic acid	CA5B	Compound-Target
Caffeic acid	CA5A	Compound-Target
Caffeic acid	CA3	Compound-Target
Caffeic acid	AKR1B1	Compound-Target
Caffeic acid	ESR2	Compound-Target
Caffeic acid	CA4	Compound-Target
Caffeic acid	AKR1B10	Compound-Target
Caffeic acid	HCAR2	Compound-Target
Caffeic acid	MIF	Compound-Target
Caffeic acid	CA13	Compound-Target
Caffeic acid	NQO2	Compound-Target
Caffeic acid	TLR4	Compound-Target
Caffeic acid	ERBB2	Compound-Target
Caffeic acid	ESR1	Compound-Target
Caffeic acid	SLC6A2	Compound-Target
Caffeic acid	TTR	Compound-Target
Caffeic acid	MAPK1	Compound-Target
Caffeic acid	AKR1C3	Compound-Target
Caffeic acid	AKR1C4	Compound-Target
Caffeic acid	AKR1C2	Compound-Target
Caffeic acid	SYK	Compound-Target
Caffeic acid	APP	Compound-Target
Caffeic acid	EGFR	Compound-Target
Caffeic acid	FYN	Compound-Target
Caffeic acid	LCK	Compound-Target
Caffeic acid	PTGS1	Compound-Target
Caffeic acid	PIK3CB	Compound-Target
Caffeic acid	CYP1A2	Compound-Target
Caffeic acid	CYP2C9	Compound-Target
Caffeic acid	CYP3A4	Compound-Target
Caffeic acid	CYP2C19	Compound-Target
Caffeic acid	PIK3CA	Compound-Target
Caffeic acid	ELANE	Compound-Target
Caffeic acid	F3	Compound-Target
Caffeic acid	HSD11B1	Compound-Target
Caffeic acid	NFE2L2	Compound-Target
Caffeic acid	STAT3	Compound-Target
Gallic acid	CA2	Compound-Target
Gallic acid	CA7	Compound-Target
Gallic acid	CA1	Compound-Target
Gallic acid	CA3	Compound-Target
Gallic acid	CA6	Compound-Target
Gallic acid	CA12	Compound-Target
Gallic acid	CA14	Compound-Target
Gallic acid	CA9	Compound-Target
Gallic acid	FUT7	Compound-Target
Gallic acid	CA4	Compound-Target
Gallic acid	CA5B	Compound-Target
Gallic acid	CA5A	Compound-Target
Gallic acid	CA13	Compound-Target
Gallic acid	SQLE	Compound-Target
Gallic acid	LDHA	Compound-Target
Gallic acid	LDHB	Compound-Target
Gallic acid	TTR	Compound-Target
Gallic acid	IGF1R	Compound-Target
Gallic acid	ALK	Compound-Target
Gallic acid	SERPINE1	Compound-Target
Gallic acid	ESR2	Compound-Target
Gallic acid	BCL2L1	Compound-Target
Gallic acid	GPR35	Compound-Target
Gallic acid	COMT	Compound-Target
Gallic acid	TPMT	Compound-Target
Pinocembrin	CYP19A1	Compound-Target
Pinocembrin	CYP1B1	Compound-Target
Pinocembrin	ABCG2	Compound-Target
Pinocembrin	MAOB	Compound-Target
Pinocembrin	ABCC1	Compound-Target
Pinocembrin	SHBG	Compound-Target
Pinocembrin	CA7	Compound-Target
Pinocembrin	CA12	Compound-Target
Pinocembrin	HSD17B1	Compound-Target
Pinocembrin	CA4	Compound-Target
Pinocembrin	ESR1	Compound-Target
Pinocembrin	ESR2	Compound-Target
Pinocembrin	TAS2R31	Compound-Target
Pinocembrin	ADORA1	Compound-Target
Pinocembrin	ADORA3	Compound-Target
Pinocembrin	CBR1	Compound-Target
Pinocembrin	PTGS1	Compound-Target
Pinocembrin	PLA2G1B	Compound-Target
Pinocembrin	GRM5	Compound-Target
Pinocembrin	AKR1C3	Compound-Target
Pinocembrin	CES2	Compound-Target
Pinocembrin	BACE1	Compound-Target
Pinocembrin	CES1	Compound-Target
Pinocembrin	MMP13	Compound-Target
Pinocembrin	MMP12	Compound-Target
Pinocembrin	POLB	Compound-Target
Pinocembrin	PLA2G5	Compound-Target
Pinocembrin	PPARG	Compound-Target
Pinocembrin	SLC5A2	Compound-Target
Pinocembrin	KLK1	Compound-Target
Pinocembrin	KLK2	Compound-Target
Pinocembrin	KDR	Compound-Target
Pinocembrin	RXRA	Compound-Target
Pinocembrin	EDNRA	Compound-Target
Pinocembrin	BCHE	Compound-Target
Pinocembrin	ACHE	Compound-Target
Pinocembrin	PLA2G2A	Compound-Target
Pinocembrin	SERPINE1	Compound-Target
Pinocembrin	PLA2G10	Compound-Target
Pinocembrin	MET	Compound-Target
Pinocembrin	DAO	Compound-Target
Pinocembrin	ERN1	Compound-Target
Pinocembrin	FLT4	Compound-Target
Pinocembrin	PDGFRA	Compound-Target
Pinocembrin	AURKB	Compound-Target
Pinocembrin	GSK3B	Compound-Target
Pinocembrin	AURKC	Compound-Target
Pinocembrin	AURKA	Compound-Target
Pinocembrin	TNKS2	Compound-Target
Pinocembrin	TNKS	Compound-Target
Pinocembrin	AKR1B1	Compound-Target
Pinocembrin	CA3	Compound-Target
Pinocembrin	PDGFRA PDGFRB	Compound-Target
Pinocembrin	CA2	Compound-Target
Pinocembrin	CA1	Compound-Target
Pinocembrin	ALPG	Compound-Target
Pinocembrin	DNM1	Compound-Target
Pinocembrin	ALPL	Compound-Target
Pinocembrin	CA6	Compound-Target
Pinocembrin	MAOA	Compound-Target
Pinocembrin	XIAP	Compound-Target
Pinocembrin	GUSB	Compound-Target
Pinocembrin	CDC25A	Compound-Target
Pinocembrin	ALK	Compound-Target
Pinocembrin	COMT	Compound-Target
Pinocembrin	RPS6KB2	Compound-Target
Pinocembrin	CALM1	Compound-Target
Pinocembrin	CDC25C	Compound-Target
Pinocembrin	CDC25B	Compound-Target
Pinocembrin	PTGER1	Compound-Target
Pinocembrin	PTGER4	Compound-Target
Pinocembrin	LCK	Compound-Target
Pinocembrin	CTSL	Compound-Target
Pinocembrin	CTSB	Compound-Target
Pinocembrin	CDK2	Compound-Target
Pinocembrin	CDK4	Compound-Target
Pinocembrin	SRC	Compound-Target
Pinocembrin	NEK1	Compound-Target
Pinocembrin	MTOR	Compound-Target
Pinocembrin	PIK3CG	Compound-Target
Pinocembrin	PIK3CA	Compound-Target
Pinocembrin	TLR9	Compound-Target
Pinocembrin	PTGS2	Compound-Target
Pinocembrin	GRM4	Compound-Target
Pinocembrin	PLK4	Compound-Target
Pinocembrin	CA9	Compound-Target
Pinocembrin	GRM2	Compound-Target
Pinocembrin	HDAC7	Compound-Target
Pinocembrin	CYP11B2	Compound-Target
Pinocembrin	KDM1A	Compound-Target
Pinocembrin	CDK5R1 CDK5	Compound-Target
Pinocembrin	CCNB3 CDK1 CCNB1 CCNB2	Compound-Target
Pinocembrin	HNF4A	Compound-Target
Pinocembrin	PGF	Compound-Target
Pinocembrin	VEGFA	Compound-Target
Pinocembrin	CISD1	Compound-Target
Pinocembrin	TYMS	Compound-Target
Pinocembrin	SLC9A1	Compound-Target
Pinocembrin	PIK3CD	Compound-Target
Pinocembrin	PRKDC	Compound-Target
Pinobanksin	MMP13	Compound-Target
Pinobanksin	MMP12	Compound-Target
Pinobanksin	CYP19A1	Compound-Target
Pinobanksin	CA12	Compound-Target
Pinobanksin	ABCC1	Compound-Target
Pinobanksin	SHBG	Compound-Target
Pinobanksin	ABCG2	Compound-Target
Pinobanksin	TAS2R31	Compound-Target
Pinobanksin	CA4	Compound-Target
Pinobanksin	CA7	Compound-Target
Pinobanksin	ADORA3	Compound-Target
Pinobanksin	ADORA1	Compound-Target
Pinobanksin	ESR1	Compound-Target
Pinobanksin	ESR2	Compound-Target
Pinobanksin	KIT	Compound-Target
Pinobanksin	SRC	Compound-Target
Pinobanksin	KDR	Compound-Target
Pinobanksin	FGFR1	Compound-Target
Pinobanksin	MET	Compound-Target
Pinobanksin	RXRA	Compound-Target
Pinobanksin	MAOB	Compound-Target
Pinobanksin	CYP1B1	Compound-Target
Pinobanksin	HSD17B1	Compound-Target
Pinobanksin	PTGS1	Compound-Target
Pinobanksin	CBR1	Compound-Target
Pinobanksin	AKR1C3	Compound-Target
Pinobanksin	PLA2G1B	Compound-Target
Pinobanksin	CA2	Compound-Target
Pinobanksin	CA1	Compound-Target
Pinobanksin	CES1	Compound-Target
Pinobanksin	CES2	Compound-Target
Pinobanksin	GRM5	Compound-Target
Pinobanksin	KLK1	Compound-Target
Pinobanksin	KLK2	Compound-Target
Pinobanksin	CA9	Compound-Target
Pinobanksin	PGF	Compound-Target
Pinobanksin	VEGFA	Compound-Target
Pinobanksin	HIF1A	Compound-Target
Pinobanksin	POLB	Compound-Target
Pinobanksin	CA13	Compound-Target
Pinobanksin	ABCB1	Compound-Target
Pinobanksin	MMP2	Compound-Target
Pinobanksin	PLA2G2A	Compound-Target
Pinobanksin	PLA2G5	Compound-Target
Pinobanksin	PLA2G10	Compound-Target
Pinobanksin	CA5A	Compound-Target
Pinobanksin	BACE1	Compound-Target
Pinobanksin	DNMT1	Compound-Target
Pinobanksin	APP	Compound-Target
Pinobanksin	TERT	Compound-Target
Pinobanksin	PGD	Compound-Target
Pinobanksin	ST3GAL3	Compound-Target
Pinobanksin	FUT7	Compound-Target
Pinobanksin	FUT4	Compound-Target
Pinobanksin	STAT1	Compound-Target
Pinobanksin	SQLE	Compound-Target
Pinobanksin	CA5B	Compound-Target
Pinobanksin	CA6	Compound-Target
Pinobanksin	EDNRA	Compound-Target
Pinobanksin	CA3	Compound-Target
Pinobanksin	ACHE	Compound-Target
Pinobanksin	MMP7	Compound-Target
Pinobanksin	MMP8	Compound-Target
Pinobanksin	SERPINE1	Compound-Target
Pinobanksin	PPARG	Compound-Target
Pinobanksin	BCHE	Compound-Target
Pinobanksin	SLC5A2	Compound-Target
Pinobanksin	GRIN1 GRIN2B	Compound-Target
Pinobanksin	GRIN2A GRIN1	Compound-Target
Pinobanksin	HPRT1	Compound-Target
Pinobanksin	MMP9	Compound-Target
Pinobanksin	MMP14	Compound-Target
Pinobanksin	MMP3	Compound-Target
Pinobanksin	ABL1	Compound-Target
Pinobanksin	MTOR	Compound-Target
Pinobanksin	PIK3CD	Compound-Target
Pinobanksin	PRKDC	Compound-Target
Pinobanksin	PIK3CB	Compound-Target
Pinobanksin	HCK	Compound-Target
Pinobanksin	PIK3CG	Compound-Target
Pinobanksin	PI4KB	Compound-Target
Pinobanksin	PIK3CA	Compound-Target
Pinobanksin	EPHB4	Compound-Target
Pinobanksin	GABRA5	Compound-Target
Pinobanksin	GRM2	Compound-Target
Pinobanksin	PYGL	Compound-Target
Chrysin	AKR1B1	Compound-Target
Chrysin	CDK5R1 CDK5	Compound-Target
Chrysin	XDH	Compound-Target
Chrysin	CYP19A1	Compound-Target
Chrysin	CA2	Compound-Target
Chrysin	CCNB3 CDK1 CCNB1 CCNB2	Compound-Target
Chrysin	CA7	Compound-Target
Chrysin	CDK6	Compound-Target
Chrysin	CA1	Compound-Target
Chrysin	CA12	Compound-Target
Chrysin	CA9	Compound-Target
Chrysin	CA4	Compound-Target
Chrysin	ABCB1	Compound-Target
Chrysin	CYP1B1	Compound-Target
Chrysin	ABCG2	Compound-Target
Chrysin	CBR1	Compound-Target
Chrysin	TNKS2	Compound-Target
Chrysin	TNKS	Compound-Target
Chrysin	ALOX15	Compound-Target
Chrysin	ALOX12	Compound-Target
Chrysin	ESR1	Compound-Target
Chrysin	ESR2	Compound-Target
Chrysin	HSD17B1	Compound-Target
Chrysin	ACHE	Compound-Target
Chrysin	ADORA1	Compound-Target
Chrysin	ADORA2A	Compound-Target
Chrysin	PARP1	Compound-Target
Chrysin	KDM4E	Compound-Target
Chrysin	CDK1	Compound-Target
Chrysin	GRK6	Compound-Target
Chrysin	CSNK2A1	Compound-Target
Chrysin	NOX4	Compound-Target
Chrysin	MAOA	Compound-Target
Chrysin	FLT3	Compound-Target
Chrysin	PTGS2	Compound-Target
Chrysin	SYK	Compound-Target
Chrysin	GSK3B	Compound-Target
Chrysin	ABCC1	Compound-Target
Chrysin	TTR	Compound-Target
Chrysin	CFTR	Compound-Target
Chrysin	AKR1B10	Compound-Target
Chrysin	LCK	Compound-Target
Chrysin	IKBKB	Compound-Target
Chrysin	NTRK2	Compound-Target
Chrysin	BCHE	Compound-Target
Chrysin	ADORA3	Compound-Target
Chrysin	ALOX5	Compound-Target
Chrysin	PIM1	Compound-Target
Chrysin	PTPRS	Compound-Target
Chrysin	EGFR	Compound-Target
Chrysin	HSD17B2	Compound-Target
Chrysin	AR	Compound-Target
Chrysin	AMY1A	Compound-Target
Chrysin	APP	Compound-Target
Chrysin	NAE1	Compound-Target
Chrysin	ARG1	Compound-Target
Chrysin	PFKFB3	Compound-Target
Chrysin	CALM1	Compound-Target
Chrysin	GLO1	Compound-Target
Chrysin	MMP9	Compound-Target
Chrysin	MMP2	Compound-Target
Chrysin	MMP12	Compound-Target
Chrysin	CD38	Compound-Target
Chrysin	TOP1	Compound-Target
Chrysin	TERT	Compound-Target
Chrysin	AURKB	Compound-Target
Chrysin	CYP1A1	Compound-Target
Chrysin	ESRRA	Compound-Target
Chrysin	TYR	Compound-Target
Chrysin	AHR	Compound-Target
Chrysin	SLC22A12	Compound-Target
Chrysin	PRKDC	Compound-Target
Chrysin	ST6GAL1	Compound-Target
Chrysin	PIK3CG	Compound-Target
Chrysin	MAPT	Compound-Target
Chrysin	TOP2A	Compound-Target
Chrysin	INSR	Compound-Target
Chrysin	MYLK	Compound-Target
Chrysin	APEX1	Compound-Target
Chrysin	MET	Compound-Target
Chrysin	OPRD1	Compound-Target
Chrysin	TBXAS1	Compound-Target
Chrysin	KIT	Compound-Target
Chrysin	MAOB	Compound-Target
Chrysin	PTPN1	Compound-Target
Chrysin	NOS2	Compound-Target
Chrysin	PLA2G2A	Compound-Target
Chrysin	PLA2G4A	Compound-Target
Chrysin	IGF1R	Compound-Target
Chrysin	KDR	Compound-Target
Chrysin	PLK1	Compound-Target
Chrysin	ALK	Compound-Target
Chrysin	AXL	Compound-Target
Chrysin	PDE5A	Compound-Target
Chrysin	SRC	Compound-Target
Chrysin	PLG	Compound-Target
Chrysin	F2	Compound-Target
Chrysin	SIGMAR1	Compound-Target
Chrysin	CYP1A2	Compound-Target
Chrysin	GPR35	Compound-Target
Kaempferol	NOX4	Compound-Target
Kaempferol	AKR1B1	Compound-Target
Kaempferol	XDH	Compound-Target
Kaempferol	TYR	Compound-Target
Kaempferol	FLT3	Compound-Target
Kaempferol	CA2	Compound-Target
Kaempferol	ALOX5	Compound-Target
Kaempferol	CA7	Compound-Target
Kaempferol	HSD17B2	Compound-Target
Kaempferol	ABCC1	Compound-Target
Kaempferol	HSD17B1	Compound-Target
Kaempferol	AHR	Compound-Target
Kaempferol	CA12	Compound-Target
Kaempferol	ESRRA	Compound-Target
Kaempferol	ABCB1	Compound-Target
Kaempferol	CYP1B1	Compound-Target
Kaempferol	ABCG2	Compound-Target
Kaempferol	ADORA1	Compound-Target
Kaempferol	CA4	Compound-Target
Kaempferol	ACHE	Compound-Target
Kaempferol	MAOA	Compound-Target
Kaempferol	GLO1	Compound-Target
Kaempferol	SYK	Compound-Target
Kaempferol	GSK3B	Compound-Target
Kaempferol	MMP9	Compound-Target
Kaempferol	MMP2	Compound-Target
Kaempferol	ALOX15	Compound-Target
Kaempferol	ALOX12	Compound-Target
Kaempferol	PTPRS	Compound-Target
Kaempferol	ADORA2A	Compound-Target
Kaempferol	CDK5R1 CDK5	Compound-Target
Kaempferol	CCNB3 CDK1 CCNB1 CCNB2	Compound-Target
Kaempferol	ARG1	Compound-Target
Kaempferol	GPR35	Compound-Target
Kaempferol	ESR2	Compound-Target
Kaempferol	DAPK1	Compound-Target
Kaempferol	MPG	Compound-Target
Kaempferol	SLC22A12	Compound-Target
Kaempferol	TTR	Compound-Target
Kaempferol	AKR1B10	Compound-Target
Kaempferol	TNKS2	Compound-Target
Kaempferol	TNKS	Compound-Target
Kaempferol	CDK6	Compound-Target
Kaempferol	CDK2	Compound-Target
Kaempferol	CYP19A1	Compound-Target
Kaempferol	CSNK2A1	Compound-Target
Kaempferol	EGFR	Compound-Target
Kaempferol	AVPR2	Compound-Target
Kaempferol	IGF1R	Compound-Target
Kaempferol	F2	Compound-Target
Kaempferol	PIM1	Compound-Target
Kaempferol	AURKB	Compound-Target
Kaempferol	DRD4	Compound-Target
Kaempferol	MPO	Compound-Target
Kaempferol	PIK3R1	Compound-Target
Kaempferol	PYGL	Compound-Target
Kaempferol	CA1	Compound-Target
Kaempferol	SRC	Compound-Target
Kaempferol	PTK2	Compound-Target
Kaempferol	KDR	Compound-Target
Kaempferol	MMP13	Compound-Target
Kaempferol	MMP3	Compound-Target
Kaempferol	CA3	Compound-Target
Kaempferol	PLK1	Compound-Target
Kaempferol	CA6	Compound-Target
Kaempferol	CDK1	Compound-Target
Kaempferol	PKN1	Compound-Target
Kaempferol	CA14	Compound-Target
Kaempferol	CA9	Compound-Target
Kaempferol	MET	Compound-Target
Kaempferol	NEK2	Compound-Target
Kaempferol	CXCR1	Compound-Target
Kaempferol	CAMK2B	Compound-Target
Kaempferol	ALK	Compound-Target
Kaempferol	AKT1	Compound-Target
Kaempferol	NEK6	Compound-Target
Kaempferol	PLA2G1B	Compound-Target
Kaempferol	CA5A	Compound-Target
Kaempferol	BACE1	Compound-Target
Kaempferol	AXL	Compound-Target
Kaempferol	NUAK1	Compound-Target
Kaempferol	AKR1C2	Compound-Target
Kaempferol	AKR1C1	Compound-Target
Kaempferol	AKR1C3	Compound-Target
Kaempferol	AKR1C4	Compound-Target
Kaempferol	CA13	Compound-Target
Kaempferol	AKR1A1	Compound-Target
Kaempferol	APP	Compound-Target
Kaempferol	PARP1	Compound-Target
Kaempferol	MMP12	Compound-Target
Kaempferol	CD38	Compound-Target
Kaempferol	TOP1	Compound-Target
Kaempferol	ESR1	Compound-Target
Kaempferol	PTGS2	Compound-Target
Kaempferol	CFTR	Compound-Target
Kaempferol	PFKFB3	Compound-Target
Kaempferol	AMY1A	Compound-Target
Kaempferol	GRK6	Compound-Target
Kaempferol	TERT	Compound-Target
Kaempferol	MAPT	Compound-Target
Quercetin	NOX4	Compound-Target
Quercetin	AVPR2	Compound-Target
Quercetin	AKR1B1	Compound-Target
Quercetin	XDH	Compound-Target
Quercetin	MAOA	Compound-Target
Quercetin	IGF1R	Compound-Target
Quercetin	FLT3	Compound-Target
Quercetin	CYP19A1	Compound-Target
Quercetin	EGFR	Compound-Target
Quercetin	F2	Compound-Target
Quercetin	CA2	Compound-Target
Quercetin	PIM1	Compound-Target
Quercetin	ALOX5	Compound-Target
Quercetin	AURKB	Compound-Target
Quercetin	DRD4	Compound-Target
Quercetin	ADORA1	Compound-Target
Quercetin	CA7	Compound-Target
Quercetin	GLO1	Compound-Target
Quercetin	MPO	Compound-Target
Quercetin	PIK3R1	Compound-Target
Quercetin	ADORA2A	Compound-Target
Quercetin	DAPK1	Compound-Target
Quercetin	PYGL	Compound-Target
Quercetin	CA1	Compound-Target
Quercetin	GSK3B	Compound-Target
Quercetin	SRC	Compound-Target
Quercetin	PTK2	Compound-Target
Quercetin	HSD17B2	Compound-Target
Quercetin	KDR	Compound-Target
Quercetin	MMP13	Compound-Target
Quercetin	MMP3	Compound-Target
Quercetin	CA3	Compound-Target
Quercetin	ALOX15	Compound-Target
Quercetin	ABCC1	Compound-Target
Quercetin	PLK1	Compound-Target
Quercetin	CA6	Compound-Target
Quercetin	CDK1	Compound-Target
Quercetin	MMP9	Compound-Target
Quercetin	CA12	Compound-Target
Quercetin	MMP2	Compound-Target
Quercetin	PKN1	Compound-Target
Quercetin	CA14	Compound-Target
Quercetin	CA9	Compound-Target
Quercetin	CSNK2A1	Compound-Target
Quercetin	ALOX12	Compound-Target
Quercetin	MET	Compound-Target
Quercetin	CA4	Compound-Target
Quercetin	NEK2	Compound-Target
Quercetin	CXCR1	Compound-Target
Quercetin	CAMK2B	Compound-Target
Quercetin	ALK	Compound-Target
Quercetin	AKT1	Compound-Target
Quercetin	ABCB1	Compound-Target
Quercetin	NEK6	Compound-Target
Quercetin	PLA2G1B	Compound-Target
Quercetin	CA5A	Compound-Target
Quercetin	BACE1	Compound-Target
Quercetin	CYP1B1	Compound-Target
Quercetin	AXL	Compound-Target
Quercetin	ABCG2	Compound-Target
Quercetin	NUAK1	Compound-Target
Quercetin	AKR1C2	Compound-Target
Quercetin	AKR1C1	Compound-Target
Quercetin	AKR1C3	Compound-Target
Quercetin	AKR1C4	Compound-Target
Quercetin	CA13	Compound-Target
Quercetin	AKR1A1	Compound-Target
Quercetin	GPR35	Compound-Target
Quercetin	MAPT	Compound-Target
Quercetin	KDM4E	Compound-Target
Quercetin	TOP2A	Compound-Target
Quercetin	INSR	Compound-Target
Quercetin	ACHE	Compound-Target
Quercetin	MYLK	Compound-Target
Quercetin	SYK	Compound-Target
Quercetin	PIK3CG	Compound-Target
Quercetin	APEX1	Compound-Target
Quercetin	PTPRS	Compound-Target
Quercetin	ESR2	Compound-Target
Quercetin	MPG	Compound-Target
Quercetin	SLC22A12	Compound-Target
Quercetin	CDK5R1 CDK5	Compound-Target
Quercetin	CCNB3 CDK1 CCNB1 CCNB2	Compound-Target
Quercetin	ARG1	Compound-Target
Quercetin	CDK6	Compound-Target
Quercetin	CDK2	Compound-Target
Quercetin	TYR	Compound-Target
Quercetin	HSD17B1	Compound-Target
Quercetin	AHR	Compound-Target
Quercetin	ESRRA	Compound-Target
Quercetin	APP	Compound-Target
Quercetin	PARP1	Compound-Target
Quercetin	TTR	Compound-Target
Quercetin	MMP12	Compound-Target
Quercetin	CD38	Compound-Target
Quercetin	AKR1B10	Compound-Target
Quercetin	TNKS2	Compound-Target
Quercetin	TNKS	Compound-Target
Quercetin	TOP1	Compound-Target
Quercetin	TERT	Compound-Target

## Sheet: Table S5
Table S5. 335 common elements in "Disease" and "Drug".
CFTR
TNF
TERT
APP
STAT3
PIK3CA
ALDH2
ACE
STAT1
CTNNB1
SNCA
LRRK2
VCP
PPARG
EGFR
AKT1
ABL1
F2
TLR4
MAPT
HNF4A
BRAF
TTR
PYGL
KIT
MET
AR
MMP1
BCL2
MMP9
COMT
HRAS
REN
PDGFRB
SLC6A3
ABCB1
MPO
CPA1
INSR
AKR1A1
ERBB2
ALPL
ELANE
DRD2
FGFR1
ESR1
CYP3A4
PDGFRA
MAP2K1
SRC
VEGFA
IL2
CSF1R
MTOR
IDH1
XIAP
SERPINE1
PIK3CG
PPARA
SLC6A4
NOS2
MME
MMP2
PIK3R1
ARG1
NTRK2
GUSB
HMGCR
CYP1A2
NR3C1
MAOA
CYP2D6
HIF1A
ALK
FGF2
NFE2L2
PTGS2
CYP1A1
DNMT1
HTR2A
LDHA
CASP3
CYP2C9
PSMB8
KDR
PIK3CD
MIF
MAPK1
FLT3
RHOA
XDH
RELA
MMP3
ACHE
NR1H3
IRAK4
CYP2C19
PLG
F3
SYK
SIGMAR1
HPRT1
CYP1B1
IKBKB
BCHE
CYP19A1
OPRM1
IGF1R
GSK3B
CDK4
CDC25A
MDM2
FBP1
IGFBP3
EDNRA
MAPK14
DRD4
PARP1
TLR9
CTSB
AHR
ABCG2
HSP90AA1
MAOB
HSPA1A
AXL
TYR
NEK1
CASP1
CNR1
CTSK
SHBG
DRD3
BACE1
P2RX7
MMP13
PEPD
FASN
TPMT
FLT4
CD38
ALOX5
BCL2L1
DRD1
RARA
CDK6
HTR1A
TYMS
MYLK
LGALS3
LCK
RXRA
PRKDC
F10
LIPE
CDK2
CXCR2
PIK3CB
ITK
CALM1
CES1
CCR1
CA2
IDO1
HDAC1
AURKA
EPHB4
TRPV1
FYN
AKR1B1
MMP12
CHRM3
ABCC1
CDK1
EPHX2
OXTR
CTSC
RARB
SLC16A1
MMP7
NR3C2
ESR2
NOX4
HSD11B1
MMP8
SLC5A1
PRKCA
TUBB3
GFPT1
CYP11B2
PTK2
PTGS1
MMP14
NAMPT
ANPEP
ODC1
GRM1
PLA2G2A
ADORA2A
PTPN1
PGR
TACR1
AOC3
KDM1A
RORC
ADRA2A
F2R
CAPN1
SLC22A12
SLC6A2
APEX1
PGF
TBXAS1
HDAC4
BRD4
C5AR1
LDHB
CHRNA7
GABBR1
ADORA1
AKR1C4
ADRB1
OPRD1
HTR2C
HCK
FGF1
CFD
PLK1
PIM2
DYRK1A
SRD5A2
HTR1B
SLC5A2
PTPN2
OPRK1
PDE5A
RPS6KA3
FDFT1
PLA2G4A
HRH1
TRPA1
CDC25C
AKR1C2
SLC9A1
AMPD2
CBR1
CSNK2A1
DAO
IMPDH1
TOP2A
GRM5
CES2
IMPDH2
CDK9
HRH2
CXCR1
CTSL
PER2
CTSS
KYNU
ERN1
SLC6A1
CASP7
DAPK1
EPHA2
WNT3A
TACR3
CACNA2D1
CYP51A1
EGLN1
GSK3A
CA4
CA5A
GLO1
PDE10A
CNR2
PRKCE
AKR1C1
FOLH1
AKR1B10
AURKB
CAPN2
DNM1
GRIA2
AKR1C3
ST3GAL3
TOP1
ST6GAL1
GRM8
GRIA1
SLC1A1
GABRA5
ADRA1A
SIRT2
NQO2
ACLY
ESRRB
HPSE
ALOX15
MC1R
CPB2
CAMK2B
YWHAG
PGD
ADRA2B
NEK2
POLB
LTA4H
HTR2B
PTGER4
WEE1
GRIK1
GRIK2
MAPK11
GRM7
GRM6
PREP
AMPD3
SRD5A1
GRIA4
PLK4
EPHB2
CA9
LGALS4
EPHA3
GRIK3
GRM2
TUBB1
CDC25B
RARG
PFKFB3
FAP
ALPG
EPHA1
PLA2G5

## Sheet: Table S6
Table S6. The top 15 genes screened by five algorithms based on the cytoHubba plugin.
Rank	Rank methods in CytoHubba
	Closeness	Degree	EPC	MCC	MNC
1	EGFR	EGFR	EGFR	EGFR	EGFR
2	SRC	SRC	STAT3	SRC	CTNNB1
3	CTNNB1	CTNNB1	SRC	PIK3CA	HSP90AA1
4	HSP90AA1	HSP90AA1	CTNNB1	PIK3R1	SRC
5	AKT1	STAT3	AKT1	FYN	STAT3
6	STAT3	AKT1	HSP90AA1	STAT3	AKT1
7	TNF	TNF	PIK3CA	ERBB2	BCL2
8	ESR1	BCL2	ERBB2	PTK2	TNF
9	BCL2	ESR1	BCL2	PIK3CD	ESR1
10	HIF1A	ERBB2	TNF	PIK3CB	PIK3CA
11	STAT1	PIK3CA	PIK3R1	AKT1	ERBB2
12	ERBB2	HIF1A	STAT1	PIK3CG	HIF1A
13	TLR4	STAT1	ESR1	PDGFRB	PIK3R1
14	CASP3	PIK3R1	HIF1A	CTNNB1	STAT1
15	PIK3CA	TLR4	MAPK1	STAT1	TLR4

## Sheet: Tabel S7
Table S7. The intersection results of the core genes of the five algorithms.
Names	total	elements
Closeness Degree EPC MCC MNC	8	PIK3CA CTNNB1 EGFR AKT1 STAT1 SRC ERBB2 STAT3
Degree EPC MCC MNC	1	PIK3R1
Closeness Degree EPC MNC	5	BCL2 HIF1A HSP90AA1 ESR1 TNF
Closeness Degree MNC	1	TLR4
MCC	6	PIK3CG PIK3CD PTK2 PDGFRB PIK3CB FYN
EPC	1	MAPK1
Closeness	1	CASP3

## Sheet: Table S8
Table S8. Receptor protein information for molecular docking.
Name	UniProt	Organism	RCSB PDB	PDB DOI
EGFR	P00533	Homo sapiens (Human)	7OM4	https://doi.org/10.2210/pdb7OM4/pdb
SRC	P12931	Homo sapiens (Human)	4K11	https://doi.org/10.2210/pdb4K11/pdb
CTNNB1	P35222	Homo sapiens (Human)	1JDH	https://doi.org/10.2210/pdb1JDH/pdb
STAT3	P40763	Homo sapiens (Human)	6NJS	https://doi.org/10.2210/pdb6NJS/pdb
AKT1	P31749	Homo sapiens (Human)	6HHG	https://doi.org/10.2210/pdb6HHG/pdb
PIK3CA	P42336	Homo sapiens (Human)	3HHM	https://doi.org/10.2210/pdb3HHM/pdb
STAT1	P42224	Homo sapiens (Human)	1YVL	https://doi.org/10.2210/pdb1YVL/pdb
ERBB2	P04626	Homo sapiens (Human)	1N8Z	https://doi.org/10.2210/pdb1N8Z/pdb
ADH	P00326	Homo sapiens (Human)	1U3W	https://doi.org/10.2210/pdb1U3W/pdb
ALDH	P05091	Homo sapiens (Human)	1O04	https://doi.org/10.2210/pdb1O04/pdb
CYP2E1	P05181	Homo sapiens (Human)	3E6I	https://doi.org/10.2210/pdb3E6I/pdb

## Sheet: Table S9
Table S9.Liver pathological scoring criteria.
Score	Hepatocyte Necrosis	Degree of Fibrosis	Degree of Inflammation	Bile Duct Injury
0	No necrosis	No fibrosis	No inflammatory cell infiltration	No bile duct injury
1	Less than 50% necrosis	Only the presence of fibrosis, but not severe	Mild inflammatory cell infiltration	Mild bile duct injury
2	50%–75% necrosis	Mild fibrosis, showing reticular fibrosis and interlobular fibrosis	Moderate inflammatory cell infiltration	Obvious bile duct injury
3	More than 75% necrosis	Moderate fibrosis, showing reticular fibrosis and obvious coarse fibrosis within lobules	Severe inflammatory cell infiltration	—
4	—	Severe fibrosis, with significant bridging fibrosis, possible cirrhosis	—	—

## Sheet: Table S10
Table S10. 919BPs, 107CCs, and 288MFs from GO enrichment analysis.
Category	Term	Count	%	PValue	Genes	List Total	Pop Hits	Pop Total	Fold Enrichment	Bonferroni	Benjamini	FDR
GOTERM_BP_DIRECT	GO:0009410~response to xenobiotic stimulus	47	14.0299	9.66281e-34	GRIA1, CPB2, OXTR, ABCB1, MAOB, SRC, SLC1A1, HTR2B, AHR, HTR2A, TYMS, COMT, PTGS2, SLC6A2, ADRA1A, TNF, SLC6A3, RELA, SLC6A4, SLC22A12, CASP3, ABL1, CD38, CA9, DRD1, DRD2, DRD3, SNCA, ABCC1, HSP90AA1, MMP7, ACE, TRPA1, SRD5A2, STAT1, SRD5A1, MMP2, P2RX7, ADORA2A, LCK, CDK4, BCL2, CDK1, MDM2, CTNNB1, PPARG, TOP1	333	255	19478	10.781	3.62645e-30	3.62645e-30	3.22931e-30
GOTERM_BP_DIRECT	GO:0048009~insulin-like growth factor receptor signaling pathway	27	8.0597	1.8487e-26	ALK, CSF1R, FLT3, FLT4, PIK3R1, EGFR, IGF1R, ERBB2, KDR, AKT1, MAPK1, EPHB2, EPHB4, PDGFRB, PDGFRA, NTRK2, MAP2K1, INSR, AR, PIK3CA, AXL, KIT, EPHA1, MET, EPHA3, FGFR1, EPHA2	333	81	19478	19.4975	6.93818e-23	3.46909e-23	3.08918e-23
GOTERM_BP_DIRECT	GO:0007173~epidermal growth factor receptor signaling pathway	29	8.65672	3.86588e-26	ALK, CSF1R, FLT3, SRC, FLT4, EGFR, IGF1R, ERBB2, KDR, ABL1, AKT1, MAPK1, EPHB2, EPHB4, PDGFRB, PDGFRA, NTRK2, INSR, BRAF, PTK2, PIK3CA, AXL, KIT, CTNNB1, EPHA1, MET, EPHA3, FGFR1, EPHA2	333	103	19478	16.4688	1.45086e-22	4.83621e-23	4.30659e-23
GOTERM_BP_DIRECT	GO:0008286~insulin receptor signaling pathway	30	8.95522	1.19242e-25	ALK, CSF1R, GSK3B, GSK3A, FLT3, FLT4, PIK3R1, EGFR, IGF1R, ERBB2, KDR, AKT1, MAPK1, EPHB2, HRAS, EPHB4, PDGFRB, PTPN1, PDGFRA, NTRK2, INSR, PIK3CA, AXL, KIT, EPHA1, MET, PTPN2, EPHA3, FGFR1, EPHA2	333	118	19478	14.871	4.47516e-22	1.11879e-22	9.96268e-23
GOTERM_BP_DIRECT	GO:0035791~platelet-derived growth factor receptor-beta signaling pathway	23	6.86567	2.8859e-25	PDGFRB, ALK, PDGFRA, PTPN1, NTRK2, CSF1R, FLT3, FLT4, INSR, EGFR, IGF1R, AXL, KIT, ERBB2, KDR, ABL1, EPHB2, EPHA1, MET, EPHB4, EPHA3, EPHA2, FGFR1	333	54	19478	24.9135	1.08308e-21	1.96883e-22	1.75322e-22
GOTERM_BP_DIRECT	GO:0038084~vascular endothelial growth factor signaling pathway	24	7.16418	3.14761e-25	ALK, NTRK2, CSF1R, FLT3, FLT4, INSR, PIK3CD, EGFR, PGF, RELA, IGF1R, VEGFA, PIK3CA, AXL, KIT, ERBB2, KDR, EPHB2, EPHA1, MET, EPHB4, EPHA3, EPHA2, FGFR1	333	62	19478	22.6423	1.1813e-21	1.96883e-22	1.75322e-22
GOTERM_BP_DIRECT	GO:0043410~positive regulation of MAPK cascade	36	10.7463	4.52395e-25	APP, FLT3, FLT4, CHRNA7, ADRB1, FGF1, FGF2, ADRA1A, TNF, GRM1, EGFR, IGF1R, GRM5, ERBB2, ADORA1, KDR, DRD1, DRD2, HRAS, DRD3, NTRK2, MAP2K1, SYK, PRKCE, IGFBP3, INSR, F2R, ADRA2B, ADRA2A, VEGFA, P2RX7, AR, KIT, TLR9, CTNNB1, FGFR1	333	204	19478	10.3222	1.69784e-21	2.42548e-22	2.15986e-22
GOTERM_BP_DIRECT	GO:0048013~ephrin receptor signaling pathway	26	7.76119	2.07926e-24	ALK, CSF1R, FLT3, SRC, FLT4, EGFR, IGF1R, ERBB2, KDR, FYN, EPHB2, EPHB4, PDGFRB, PDGFRA, NTRK2, MMP2, INSR, MMP9, PTK2, AXL, KIT, EPHA1, MET, EPHA3, FGFR1, EPHA2	333	85	19478	17.8918	7.80348e-21	9.75435e-22	8.68613e-22
GOTERM_BP_DIRECT	GO:0018108~peptidyl-tyrosine phosphorylation	21	6.26866	5.10487e-24	PDGFRB, PDGFRA, CSF1R, SYK, FLT3, SRC, FLT4, INSR, DYRK1A, EGFR, PTK2, HCK, LCK, ERBB2, KDR, ABL1, FYN, EPHB2, EPHA1, EPHA3, FGFR1	333	45	19478	27.2965	1.91586e-20	2.12873e-21	1.89561e-21
GOTERM_BP_DIRECT	GO:0070374~positive regulation of ERK1 and ERK2 cascade	35	10.4478	9.72447e-24	CSF1R, APP, SRC, FLT4, CHRNA7, C5AR1, ALOX15, HTR2B, HTR2C, PLA2G5, HTR2A, FGF1, FGF2, ADRA1A, TNF, EGFR, NAMPT, KDR, ABL1, DRD2, HRAS, CCR1, PDGFRB, PDGFRA, MAP2K1, PLA2G2A, F2R, PRKCA, BRAF, MIF, OPRM1, VEGFA, ADORA2A, NOX4, TLR4	333	207	19478	9.89003	3.6496e-20	3.6496e-21	3.24992e-21
GOTERM_BP_DIRECT	GO:0036323~vascular endothelial growth factor receptor-1 signaling pathway	21	6.26866	4.2684e-23	PDGFRB, ALK, PDGFRA, NTRK2, CSF1R, FLT3, FLT4, INSR, EGFR, IGF1R, AXL, KIT, ERBB2, KDR, EPHB2, EPHA1, MET, EPHB4, EPHA3, EPHA2, FGFR1	333	49	19478	25.0682	1.60193e-19	1.4563e-20	1.29682e-20
GOTERM_BP_DIRECT	GO:0008284~positive regulation of cell population proliferation	50	14.9254	5.10824e-23	RARG, FLT3, FLT4, HTR2B, HTR2A, FGF1, FGF2, IGF1R, NAMPT, KDR, CAPN1, HRAS, PDGFRB, PDGFRA, CSNK2A1, F2R, MIF, F2, ADRA2A, PGF, CDC25B, AR, HCK, KIT, RARA, EPHA1, HDAC4, CSF1R, HDAC1, CHRNA7, ODC1, EGFR, RELA, ERBB2, CXCR2, NTRK2, WNT3A, INSR, HTR1A, AKR1C3, AKR1C2, IL2, PTK2, VEGFA, CDK4, CDK2, BCL2, MDM2, CTNNB1, FGFR1	333	512	19478	5.71216	1.91712e-19	1.5976e-20	1.42265e-20
GOTERM_BP_DIRECT	GO:0035790~platelet-derived growth factor receptor-alpha signaling pathway	21	6.26866	6.99977e-23	PDGFRB, ALK, PDGFRA, NTRK2, CSF1R, FLT3, FLT4, INSR, EGFR, IGF1R, AXL, KIT, ERBB2, KDR, EPHB2, EPHA1, MET, EPHB4, EPHA3, EPHA2, FGFR1	333	50	19478	24.5668	2.62701e-19	1.90894e-20	1.69989e-20
GOTERM_BP_DIRECT	GO:0038063~collagen-activated tyrosine kinase receptor signaling pathway	22	6.56716	7.12102e-23	PDGFRB, ALK, PDGFRA, NTRK2, CSF1R, SYK, FLT3, FLT4, INSR, EGFR, IGF1R, AXL, KIT, ERBB2, KDR, EPHB2, EPHA1, MET, EPHB4, EPHA3, EPHA2, FGFR1	333	58	19478	22.1868	2.67252e-19	1.90894e-20	1.69989e-20
GOTERM_BP_DIRECT	GO:0038145~macrophage colony-stimulating factor signaling pathway	21	6.26866	1.13308e-22	PDGFRB, ALK, PDGFRA, NTRK2, CSF1R, FLT3, FLT4, INSR, EGFR, IGF1R, AXL, KIT, ERBB2, KDR, EPHB2, EPHA1, MET, EPHB4, EPHA3, EPHA2, FGFR1	333	51	19478	24.0851	4.25245e-19	2.65778e-20	2.36672e-20
GOTERM_BP_DIRECT	GO:0038109~Kit signaling pathway	21	6.26866	1.13308e-22	PDGFRB, ALK, PDGFRA, NTRK2, CSF1R, FLT3, FLT4, INSR, EGFR, IGF1R, AXL, KIT, ERBB2, KDR, EPHB2, EPHA1, MET, EPHB4, EPHA3, EPHA2, FGFR1	333	51	19478	24.0851	4.25245e-19	2.65778e-20	2.36672e-20
GOTERM_BP_DIRECT	GO:0006468~protein phosphorylation	38	11.3433	3.08285e-22	CAMK2B, GSK3B, GSK3A, PRKDC, LRRK2, PIK3CD, AURKA, MYLK, IKBKB, LIPE, ERBB2, NEK1, AKT1, MAPK1, NEK2, FYN, PIM2, PLK4, SYK, CSNK2A1, DAPK1, PRKCE, IGFBP3, INSR, PLK1, DYRK1A, PRKCA, BRAF, CDC25B, CDK9, ERN1, HCK, CDK6, LCK, CDK4, CDK2, RARA, FGFR1	333	282	19478	7.88197	1.15699e-18	6.80585e-20	6.06053e-20
GOTERM_BP_DIRECT	GO:0031547~brain-derived neurotrophic factor receptor signaling pathway	21	6.26866	4.474e-22	PDGFRB, ALK, PDGFRA, NTRK2, CSF1R, FLT3, FLT4, INSR, EGFR, IGF1R, AXL, KIT, ERBB2, KDR, EPHB2, EPHA1, MET, EPHB4, EPHA3, EPHA2, FGFR1	333	54	19478	22.7471	1.67909e-18	9.32828e-20	8.30672e-20
GOTERM_BP_DIRECT	GO:0048012~hepatocyte growth factor receptor signaling pathway	21	6.26866	1.05879e-21	PDGFRB, ALK, PDGFRA, NTRK2, CSF1R, FLT3, FLT4, INSR, EGFR, IGF1R, AXL, KIT, ERBB2, KDR, EPHB2, EPHA1, MET, EPHB4, EPHA3, EPHA2, FGFR1	333	56	19478	21.9347	3.97364e-18	2.09139e-19	1.86236e-19
GOTERM_BP_DIRECT	GO:0046777~protein autophosphorylation	27	8.0597	4.71953e-20	ALK, CAMK2B, CSF1R, GSK3B, FLT3, SRC, FLT4, LRRK2, AURKA, IGF1R, KDR, ABL1, AKT1, NEK2, EPHB4, PDGFRB, PDGFRA, NTRK2, DAPK1, INSR, DYRK1A, PTK2, ERN1, HCK, KIT, EPHA1, FGFR1	333	137	19478	11.5277	1.77124e-16	8.8562e-18	7.88633e-18
GOTERM_BP_DIRECT	GO:0043536~positive regulation of blood vessel endothelial cell migration	9	2.68657	1.88517e-06	KDR, AKT1, PRKCA, PLG, HIF1A, FGF2, FGFR1, NFE2L2, VEGFA	333	50	19478	10.5286	0.00705007	5.57089e-05	4.96081e-05
GOTERM_BP_DIRECT	GO:0032922~circadian regulation of gene expression	10	2.98507	2.21883e-06	PER2, HDAC1, GFPT1, NAMPT, RORC, AHR, TOP1, DRD2, PPARA, DRD3	333	68	19478	8.60184	0.00829269	6.45524e-05	5.74831e-05
GOTERM_BP_DIRECT	GO:0001819~positive regulation of cytokine production	10	2.98507	2.21883e-06	PTGER4, ITK, WNT3A, SRC, HTR2B, PIK3CD, MIF, TNF, ADRA2A, PIK3CG	333	68	19478	8.60184	0.00829269	6.45524e-05	5.74831e-05
GOTERM_BP_DIRECT	GO:0045821~positive regulation of glycolytic process	7	2.08955	2.43478e-06	P2RX7, APP, SRC, INSR, HTR2A, HIF1A, MTOR	333	24	19478	17.0603	0.00909611	7.02902e-05	6.25925e-05
GOTERM_BP_DIRECT	GO:0001938~positive regulation of endothelial cell proliferation	10	2.98507	2.51382e-06	FLT4, HTR2B, KDR, PIK3CD, AKT1, PRKCA, HIF1A, FGF2, F3, VEGFA	333	69	19478	8.47717	0.00939	7.20179e-05	6.41311e-05
GOTERM_BP_DIRECT	GO:0031334~positive regulation of protein-containing complex assembly	9	2.68657	2.56532e-06	GSK3B, LGALS3, VCP, SYK, MMP1, MMP3, TNF, RHOA, VEGFA	333	52	19478	10.1237	0.00958148	7.23884e-05	6.4461e-05
GOTERM_BP_DIRECT	GO:0008202~steroid metabolic process	9	2.68657	2.56532e-06	CYP2C9, CYP2D6, AKR1C3, CYP1A1, CYP1B1, AKR1C2, AKR1C4, CYP2C19, CYP3A4	333	52	19478	10.1237	0.00958148	7.23884e-05	6.4461e-05
GOTERM_BP_DIRECT	GO:0016098~monoterpenoid metabolic process	5	1.49254	2.78634e-06	CYP2C9, CYP2D6, CYP1A2, CYP2C19, CYP3A4	333	7	19478	41.7804	0.0104027	7.80384e-05	6.94923e-05
GOTERM_BP_DIRECT	GO:0050729~positive regulation of inflammatory response	12	3.58209	3.39033e-06	PTGER4, APP, ABCC1, PLA2G2A, SERPINE1, CASP1, TLR9, HTR2A, TNF, TLR4, IL2, SNCA	333	112	19478	6.26705	0.0126433	9.42513e-05	8.39296e-05
GOTERM_BP_DIRECT	GO:0042572~retinol metabolic process	9	2.68657	3.44339e-06	LIPE, AKR1B10, CYP2D6, CYP1A2, AKR1C3, CYP1A1, AKR1B1, CYP1B1, CYP3A4	333	54	19478	9.74875	0.0128399	9.50223e-05	8.46162e-05
GOTERM_BP_DIRECT	GO:0042178~xenobiotic catabolic process	7	2.08955	4.04666e-06	CYP2C9, TPMT, CYP2D6, PRKCE, CYP1A2, CYP2C19, CYP3A4	333	26	19478	15.748	0.0150724	0.000110052	9.79996e-05
GOTERM_BP_DIRECT	GO:0035235~ionotropic glutamate receptor signaling pathway	7	2.08955	4.04666e-06	GRIA1, GRIA2, APP, GRIK3, GRIK1, GRIK2, GRIA4	333	26	19478	15.748	0.0150724	0.000110052	9.79996e-05
GOTERM_BP_DIRECT	GO:0060291~long-term synaptic potentiation	10	2.98507	5.09367e-06	CAMK2B, GRIA1, NTRK2, SLC1A1, MAPK1, BRAF, HMGCR, DRD1, CALM1, SNCA	333	75	19478	7.799	0.018935	0.000136338	0.000121407
GOTERM_BP_DIRECT	GO:0050482~arachidonate secretion	7	2.08955	5.12859e-06	ACE, PLA2G2A, PLA2G4A, PLA2G5, DRD2, DRD3, DRD4	333	27	19478	15.1647	0.0190636	0.000136338	0.000121407
GOTERM_BP_DIRECT	GO:0032230~positive regulation of synaptic transmission, GABAergic	6	1.79104	5.22557e-06	OXTR, ADORA2A, CA2, PRKCE, TACR1, ADRA1A	333	16	19478	21.9347	0.0194206	0.000136338	0.000121407
GOTERM_BP_DIRECT	GO:0048169~regulation of long-term neuronal synaptic plasticity	6	1.79104	5.22557e-06	CAMK2B, APP, GRIK2, DRD2, HRAS, SNCA	333	16	19478	21.9347	0.0194206	0.000136338	0.000121407
GOTERM_BP_DIRECT	GO:0014059~regulation of dopamine secretion	6	1.79104	5.22557e-06	GRM2, HTR1B, HTR2A, DRD2, DRD3, SNCA	333	16	19478	21.9347	0.0194206	0.000136338	0.000121407
GOTERM_BP_DIRECT	GO:0009612~response to mechanical stimulus	9	2.68657	5.2312e-06	P2RX7, PTGER4, MMP14, STAT1, SRC, MMP2, CAPN2, PPARG, MPO	333	57	19478	9.23566	0.0194413	0.000136338	0.000121407
GOTERM_BP_DIRECT	GO:0019221~cytokine-mediated signaling pathway	13	3.8806	5.92273e-06	CCR1, CSF1R, FLT3, STAT1, SLC1A1, STAT3, PIK3R1, IRAK4, F3, RELA, HCK, KIT, AKT1	333	142	19478	5.35495	0.0219828	0.000153297	0.000136509
GOTERM_BP_DIRECT	GO:0042755~eating behavior	7	2.08955	6.43415e-06	OPRD1, OXTR, ACE, ADORA2A, STAT3, OPRK1, TACR1	333	28	19478	14.6231	0.0238582	0.000164268	0.000146278
GOTERM_BP_DIRECT	GO:0010971~positive regulation of G2/M transition of mitotic cell cycle	7	2.08955	6.43415e-06	APP, CDK4, CDK1, CDC25C, CDC25A, CDC25B, BRD4	333	28	19478	14.6231	0.0238582	0.000164268	0.000146278
GOTERM_BP_DIRECT	GO:0035556~intracellular signal transduction	24	7.16418	6.51185e-06	GSK3B, ITK, SYK, DAPK1, SRC, PRKCE, LRRK2, PRKCA, IRAK4, MAPK14, ADRA1A, RELA, MAPK11, HCK, RPS6KA3, MC1R, LCK, KIT, ERBB2, ABL1, AKT1, MAPK1, FYN, DRD2	333	470	19478	2.98685	0.0241428	0.000165128	0.000147045
GOTERM_BP_DIRECT	GO:0042417~dopamine metabolic process	6	1.79104	7.29972e-06	SLC1A1, HPRT1, DRD1, COMT, DRD2, DRD3	333	17	19478	20.6444	0.0270241	0.000182639	0.000162638
GOTERM_BP_DIRECT	GO:0048266~behavioral response to pain	6	1.79104	7.29972e-06	GRIA1, CAPN2, AKT1, TRPV1, TACR1, MTOR	333	17	19478	20.6444	0.0270241	0.000182639	0.000162638
GOTERM_BP_DIRECT	GO:0007612~learning	9	2.68657	7.7486e-06	NTRK2, BCHE, APP, GRM5, INSR, FYN, EPHB2, PTGS2, DRD3	333	60	19478	8.77387	0.0286619	0.000192586	0.000171496
GOTERM_BP_DIRECT	GO:0001774~microglial cell activation	7	2.08955	7.99689e-06	APP, C5AR1, TLR9, TRPV1, MAPT, TNF, SNCA	333	29	19478	14.1189	0.0295665	0.00019745	0.000175826
GOTERM_BP_DIRECT	GO:0032436~positive regulation of proteasomal ubiquitin-dependent protein catabolic process	10	2.98507	8.72888e-06	GSK3B, GSK3A, VCP, LRRK2, PLK1, MDM2, AKT1, SIRT2, AURKA, HSPA1A	333	80	19478	7.31156	0.0322289	0.000214114	0.000190666
GOTERM_BP_DIRECT	GO:0042053~regulation of dopamine metabolic process	5	1.49254	9.76284e-06	HTR1A, TACR3, DRD1, SLC6A3, DRD4	333	9	19478	32.4958	0.035977	0.000237922	0.000211866
GOTERM_BP_DIRECT	GO:0048143~astrocyte activation	6	1.79104	9.96649e-06	APP, ADORA2A, C5AR1, MAPT, TNF, EGFR	333	18	19478	19.4975	0.0367135	0.000241318	0.00021489
GOTERM_BP_DIRECT	GO:0033138~positive regulation of peptidyl-serine phosphorylation	8	2.38806	1.02075e-05	OPRD1, APP, WNT3A, AKT1, BRAF, TNF, EGFR, SNCA	333	45	19478	10.3987	0.0375846	0.00024557	0.000218677
GOTERM_BP_DIRECT	GO:0034599~cellular response to oxidative stress	11	3.28358	1.04926e-05	EDNRA, ABCC1, PARP1, LRRK2, SLC1A1, ABL1, HIF1A, SIRT2, HSPA1A, NFE2L2, SNCA	333	103	19478	6.24677	0.0386138	0.000250821	0.000223353
GOTERM_BP_DIRECT	GO:0006629~lipid metabolic process	17	5.07463	1.19078e-05	CBR1, SLC16A1, SRD5A1, AKR1C1, ALOX15, AKR1C3, AKR1A1, AKR1B1, AKR1C2, NR1H3, TRPV1, CYP3A4, ACLY, CYP11B2, HNF4A, PPARG, LTA4H	333	262	19478	3.79531	0.0437062	0.000282847	0.000251872
GOTERM_BP_DIRECT	GO:0006979~response to oxidative stress	12	3.58209	1.23455e-05	APP, MMP14, IDH1, LRRK2, ABL1, AKT1, COMT, PTGS2, MPO, EGFR, NFE2L2, PTGS1	333	128	19478	5.48367	0.0452759	0.0002914	0.000259488
GOTERM_BP_DIRECT	GO:2000811~negative regulation of anoikis	6	1.79104	1.33376e-05	NTRK2, PIK3CA, SRC, BCL2, PTK2, BCL2L1	333	19	19478	18.4713	0.0488241	0.00031285	0.000278589
GOTERM_BP_DIRECT	GO:0030890~positive regulation of B cell proliferation	8	2.38806	1.37396e-05	WNT3A, BCL2, TLR9, CD38, MIF, EPHB2, TLR4, IL2	333	47	19478	9.95617	0.050258	0.000316347	0.000281703
GOTERM_BP_DIRECT	GO:0031667~response to nutrient levels	8	2.38806	1.37396e-05	GRIA1, PTPN1, ACE, SRD5A2, SRC, TNF, FBP1, MTOR	333	47	19478	9.95617	0.050258	0.000316347	0.000281703
GOTERM_BP_DIRECT	GO:0034097~response to cytokine	8	2.38806	1.37396e-05	OXTR, STAT1, BCL2, RARA, COMT, TYMS, RELA, BCL2L1	333	47	19478	9.95617	0.050258	0.000316347	0.000281703
GOTERM_BP_DIRECT	GO:0008283~cell population proliferation	13	3.8806	1.44967e-05	HDAC4, CSF1R, WNT3A, STAT3, ESRRB, ODC1, TYR, CDC25C, CDC25A, CDK9, EDNRA, ERBB2, AKT1	333	155	19478	4.90582	0.0529528	0.000331744	0.000295414
GOTERM_BP_DIRECT	GO:0046718~symbiont entry into host cell	11	3.28358	1.47171e-05	SRC, CTSL, AXL, ANPEP, INSR, CDK1, HTR2A, EGFR, EPHA2, CTSB, HSPA1A	333	107	19478	6.01325	0.053736	0.000334747	0.000298088
GOTERM_BP_DIRECT	GO:0051209~release of sequestered calcium ion into cytosol	8	2.38806	1.58523e-05	P2RX7, LCK, F2R, HTR2B, HTR2C, HTR2A, DRD2, FGF2	333	48	19478	9.74875	0.057759	0.000358396	0.000319147
GOTERM_BP_DIRECT	GO:0019371~cyclooxygenase pathway	5	1.49254	1.60527e-05	CBR1, TBXAS1, AKR1C3, PTGS2, PTGS1	333	10	19478	29.2462	0.0584675	0.000360754	0.000321247
GOTERM_BP_DIRECT	GO:0070507~regulation of microtubule cytoskeleton organization	7	2.08955	1.7605e-05	GSK3B, GSK3A, WNT3A, MAPT, RHOA, EPHA3, SNCA	333	33	19478	12.4075	0.0639368	0.000390957	0.000348142
GOTERM_BP_DIRECT	GO:0008210~estrogen metabolic process	7	2.08955	1.7605e-05	PDGFRA, CYP2C9, CYP2D6, CYP1A2, CYP1A1, CYP1B1, CYP3A4	333	33	19478	12.4075	0.0639368	0.000390957	0.000348142
GOTERM_BP_DIRECT	GO:0008630~intrinsic apoptotic signaling pathway in response to DNA damage	8	2.38806	1.82265e-05	POLB, PRKDC, BCL2, ABL1, PIK3R1, TNF, EPHA2, BCL2L1	333	49	19478	9.54979	0.0661176	0.000402377	0.000358312
GOTERM_BP_DIRECT	GO:0071395~cellular response to jasmonic acid stimulus	4	1.19403	1.93837e-05	AKR1C1, AKR1C3, AKR1C2, AKR1C4	333	4	19478	58.4925	0.0701645	0.000425421	0.000378832
GOTERM_BP_DIRECT	GO:0021766~hippocampus development	9	2.68657	2.21698e-05	ALK, GSK3B, SRD5A2, WNT3A, HDAC1, SRD5A1, CASP3, RARA, IGF1R	333	69	19478	7.62946	0.0798369	0.000480945	0.000428275
GOTERM_BP_DIRECT	GO:0071300~cellular response to retinoic acid	9	2.68657	2.21698e-05	GSK3B, RARG, WNT3A, RARA, PPARG, DRD2, TNF, EPHA3, SLC6A4	333	69	19478	7.62946	0.0798369	0.000480945	0.000428275
GOTERM_BP_DIRECT	GO:0042311~vasodilation	8	2.38806	2.38591e-05	ADORA2A, SRC, ADORA1, DRD1, TNF, EGFR, ADRA2A, VEGFA	333	51	19478	9.17529	0.0856524	0.000513394	0.000457171
GOTERM_BP_DIRECT	GO:0006915~apoptotic process	28	8.35821	2.39392e-05	APP, RARG, PFKFB3, XIAP, AHR, NR3C1, ADRA1A, AURKA, CASP7, CASP3, CASP1, MAPK1, CTSC, PARP1, CSNK2A1, DAPK1, PRKCE, IGFBP3, PRKCA, MAPK14, MMP9, VEGFA, ADORA2A, BCL2, CDK1, MDM2, RARB, BCL2L1	333	656	19478	2.49663	0.0859272	0.000513394	0.000457171
GOTERM_BP_DIRECT	GO:0071492~cellular response to UV-A	5	1.49254	2.48869e-05	MME, MMP1, MMP2, MMP3, MMP9	333	11	19478	26.5875	0.0891724	0.000524722	0.000467258
GOTERM_BP_DIRECT	GO:0019370~leukotriene biosynthetic process	5	1.49254	2.48869e-05	SYK, ALOX5, PLA2G4A, LTA4H, PLA2G5	333	11	19478	26.5875	0.0891724	0.000524722	0.000467258
GOTERM_BP_DIRECT	GO:0042448~progesterone metabolic process	5	1.49254	2.48869e-05	SRD5A1, AKR1C1, AKR1C3, AKR1C2, AKR1C4	333	11	19478	26.5875	0.0891724	0.000524722	0.000467258
GOTERM_BP_DIRECT	GO:0008306~associative learning	7	2.08955	2.50707e-05	APP, GABRA5, CHRNA7, ABL1, TACR1, SLC6A1, DRD2	333	35	19478	11.6985	0.0898007	0.000525645	0.00046808
GOTERM_BP_DIRECT	GO:0030198~extracellular matrix organization	13	3.8806	2.55179e-05	PDGFRA, APP, MMP7, WNT3A, MMP1, MMP2, MMP3, MMP8, TNF, MMP9, MMP12, MMP14, MMP13	333	164	19478	4.6366	0.0913268	0.000532048	0.000473782
GOTERM_BP_DIRECT	GO:0048146~positive regulation of fibroblast proliferation	8	2.38806	2.71715e-05	PDGFRA, CDK6, CDK4, ABL1, MIF, HRAS, ESR1, EGFR	333	52	19478	8.99884	0.0969488	0.000563396	0.000501697
GOTERM_BP_DIRECT	GO:0060324~face development	6	1.79104	2.89621e-05	MAP2K1, EDNRA, RARG, RARA, MAPK1, BRAF	333	22	19478	15.9525	0.102997	0.000597225	0.000531821
GOTERM_BP_DIRECT	GO:0031663~lipopolysaccharide-mediated signaling pathway	7	2.08955	2.96565e-05	HCK, PRKCE, MAPK1, AKT1, IRAK4, MAPK14, TLR4	333	36	19478	11.3735	0.105332	0.000601627	0.000535742
GOTERM_BP_DIRECT	GO:0006694~steroid biosynthetic process	7	2.08955	2.96565e-05	SRD5A2, CYP11B2, SRD5A1, CYP51A1, CYP1A1, CYP19A1, FDFT1	333	36	19478	11.3735	0.105332	0.000601627	0.000535742
GOTERM_BP_DIRECT	GO:0070555~response to interleukin-1	7	2.08955	2.96565e-05	HDAC4, APP, SRC, CD38, PRKCA, RELA, SNCA	333	36	19478	11.3735	0.105332	0.000601627	0.000535742
GOTERM_BP_DIRECT	GO:1900016~negative regulation of cytokine production involved in inflammatory response	8	2.38806	3.08533e-05	IKBKB, CHRNA7, STAT3, PRKCA, EPHB2, F2, PPARA, RELA	333	53	19478	8.82906	0.109341	0.00062254	0.000554364
GOTERM_BP_DIRECT	GO:0042593~glucose homeostasis	11	3.28358	3.21552e-05	SLC16A1, CNR1, ALOX5, HNF4A, INSR, STAT3, AKT1, PPARG, PYGL, ADRA2A, PTPN2	333	117	19478	5.49929	0.113683	0.000645339	0.000574666
GOTERM_BP_DIRECT	GO:1900273~positive regulation of long-term synaptic potentiation	6	1.79104	3.64926e-05	APP, ADORA2A, MME, CHRNA7, EPHB2, DRD2	333	23	19478	15.2589	0.127994	0.000727474	0.000647806
GOTERM_BP_DIRECT	GO:0097267~omega-hydroxylase P450 pathway	5	1.49254	3.68292e-05	CYP2C9, CYP1A2, CYP1A1, CYP1B1, CYP2C19	333	12	19478	24.3719	0.129095	0.000727474	0.000647806
GOTERM_BP_DIRECT	GO:0048149~behavioral response to ethanol	5	1.49254	3.68292e-05	CHRNA7, OPRM1, DRD2, FGF2, DRD4	333	12	19478	24.3719	0.129095	0.000727474	0.000647806
GOTERM_BP_DIRECT	GO:0030154~cell differentiation	29	8.65672	3.88887e-05	CAMK2B, GSK3B, RARG, GSK3A, SRC, FGF1, FGF2, LGALS3, RXRA, ANPEP, HNF4A, KDR, AKT1, FYN, NTRK2, SYK, SRD5A2, SRD5A1, STAT3, NR1H3, PSMB8, PGF, VEGFA, HCK, RARA, RARB, PPARG, PPARA, FGFR1	333	713	19478	2.37908	0.135801	0.000764132	0.00068045
GOTERM_BP_DIRECT	GO:0031623~receptor internalization	8	2.38806	4.44353e-05	GRIA1, ACHE, SYK, CXCR1, INSR, CXCR2, DNM1, SNCA	333	56	19478	8.35607	0.153605	0.000868571	0.000773452
GOTERM_BP_DIRECT	GO:0016310~phosphorylation	6	1.79104	4.54552e-05	ALK, LRRK2, STAT3, AKT1, TOP1, EPHB2	333	24	19478	14.6231	0.156839	0.000879346	0.000783047
GOTERM_BP_DIRECT	GO:2001243~negative regulation of intrinsic apoptotic signaling pathway	6	1.79104	4.54552e-05	HDAC1, SRC, BCL2, AKT1, MMP9, BCL2L1	333	24	19478	14.6231	0.156839	0.000879346	0.000783047
GOTERM_BP_DIRECT	GO:0097706~vascular endothelial cell response to oscillatory fluid shear stress	4	1.19403	4.78457e-05	PTPN1, CAPN2, ABL1, PTK2	333	5	19478	46.794	0.16437	0.000916148	0.000815818
GOTERM_BP_DIRECT	GO:0071312~cellular response to alkaloid	4	1.19403	4.78457e-05	MDM2, HTR1B, TRPV1, BCL2L1	333	5	19478	46.794	0.16437	0.000916148	0.000815818
GOTERM_BP_DIRECT	GO:0043627~response to estrogen	8	2.38806	4.99239e-05	MMP14, HSP90AA1, MME, SRD5A1, MMP2, OPRK1, PPARG, ESR1	333	57	19478	8.20947	0.170862	0.000951088	0.000846932
GOTERM_BP_DIRECT	GO:0002003~angiotensin maturation	5	1.49254	5.2484e-05	ACE, MME, ANPEP, PREP, REN	333	13	19478	22.4971	0.178791	0.00099481	0.000885866
GOTERM_BP_DIRECT	GO:0097190~apoptotic signaling pathway	9	2.68657	5.44404e-05	P2RX7, SYK, ADORA2A, DAPK1, CASP3, ADORA1, CD38, CTNNB1, PRKCA	333	78	19478	6.74913	0.184799	0.00102671	0.00091427
GOTERM_BP_DIRECT	GO:1900182~positive regulation of protein localization to nucleus	7	2.08955	5.51866e-05	PARP1, SRC, PLK1, CDK1, AKT1, FYN, F2	333	40	19478	10.2362	0.187079	0.00103558	0.000922168
GOTERM_BP_DIRECT	GO:0036120~cellular response to platelet-derived growth factor stimulus	6	1.79104	5.60295e-05	PDGFRB, PTPN1, HDAC1, SRC, FYN, TLR4	333	25	19478	14.0382	0.189646	0.00104616	0.000931594
GOTERM_BP_DIRECT	GO:0032755~positive regulation of interleukin-6 production	10	2.98507	6.21278e-05	P2RX7, APP, SYK, NOS2, F2R, STAT3, TLR9, TNF, TLR4, RELA	333	102	19478	5.73456	0.207983	0.00115111	0.00102505
GOTERM_BP_DIRECT	GO:0090398~cellular senescence	8	2.38806	6.25705e-05	MAPK11, MAP2K1, CDK2, ABL1, MIF, MAPK14, HRAS, IGF1R	333	59	19478	7.93119	0.209298	0.00115111	0.00102505
GOTERM_BP_DIRECT	GO:0050853~B cell receptor signaling pathway	8	2.38806	6.25705e-05	ITK, SYK, LCK, BCL2, ABL1, CD38, MAPK1, PIK3CD	333	59	19478	7.93119	0.209298	0.00115111	0.00102505
GOTERM_BP_DIRECT	GO:0019233~sensory perception of pain	7	2.08955	6.3728e-05	P2RX7, MC1R, MME, TRPA1, OPRK1, OPRM1, GRM1	333	41	19478	9.98652	0.212726	0.00116103	0.00103388
GOTERM_BP_DIRECT	GO:0032467~positive regulation of cytokinesis	7	2.08955	6.3728e-05	PRKCE, DRD2, DRD3, RHOA, AURKB, CDC25B, IGF1R	333	41	19478	9.98652	0.212726	0.00116103	0.00103388
GOTERM_BP_DIRECT	GO:0050728~negative regulation of inflammatory response	12	3.58209	6.88426e-05	PTGER4, ADORA2A, ALOX5, CHRNA7, STAT3, NR1H3, PPARG, AHR, PPARA, IL2, ELANE, PTPN2	333	154	19478	4.55786	0.227694	0.00124815	0.00111146
GOTERM_BP_DIRECT	GO:0010507~negative regulation of autophagy	8	2.38806	6.98111e-05	STAT3, BCL2, AKT1, ADRA1A, MET, SIRT2, MTOR, BCL2L1	333	60	19478	7.799	0.230497	0.00125962	0.00112168
GOTERM_BP_DIRECT	GO:0007254~JNK cascade	9	2.68657	7.14521e-05	PTGER4, MAPK11, MAP2K1, LRRK2, MAPK1, IRAK4, MAPK14, TNF, TLR4	333	81	19478	6.49917	0.235222	0.00127695	0.00113711
GOTERM_BP_DIRECT	GO:0007565~female pregnancy	9	2.68657	7.14521e-05	OXTR, ACE, BCL2, CAPN2, RARA, CD38, ADRA2B, ADRA2A, IDO1	333	81	19478	6.49917	0.235222	0.00127695	0.00113711
GOTERM_BP_DIRECT	GO:0048771~tissue remodeling	5	1.49254	7.24923e-05	MMP14, MMP2, CYP1A1, PLG, F2	333	14	19478	20.8902	0.238202	0.00128332	0.00114278
GOTERM_BP_DIRECT	GO:2001028~positive regulation of endothelial cell chemotaxis	5	1.49254	7.24923e-05	KDR, FGF2, MET, FGFR1, VEGFA	333	14	19478	20.8902	0.238202	0.00128332	0.00114278
GOTERM_BP_DIRECT	GO:0001541~ovarian follicle development	7	2.08955	7.32927e-05	MMP14, MMP2, KIT, BCL2, KDR, BCL2L1, VEGFA	333	42	19478	9.74875	0.240487	0.0012914	0.00114997
GOTERM_BP_DIRECT	GO:0006935~chemotaxis	11	3.28358	7.40635e-05	PDGFRB, CCR1, MAP2K1, CXCR1, C5AR1, CXCR2, MAPK1, PIK3CB, MAPK14, HRAS, FGF2	333	129	19478	4.98773	0.242681	0.00129888	0.00115664
GOTERM_BP_DIRECT	GO:0030324~lung development	9	2.68657	9.26609e-05	HSD11B1, PDGFRA, MMP14, MME, CYP1A2, FGF1, FGF2, EGFR, VEGFA	333	84	19478	6.26705	0.29374	0.00159724	0.00142232
GOTERM_BP_DIRECT	GO:1990708~conditioned place preference	4	1.19403	9.4481e-05	GRIA1, SLC1A1, OPRK1, SLC6A4	333	6	19478	38.995	0.298549	0.00159724	0.00142232
GOTERM_BP_DIRECT	GO:0032229~negative regulation of synaptic transmission, GABAergic	4	1.19403	9.4481e-05	CNR2, ADORA1, HTR1B, SLC6A1	333	6	19478	38.995	0.298549	0.00159724	0.00142232
GOTERM_BP_DIRECT	GO:0051583~dopamine uptake involved in synaptic transmission	4	1.19403	9.4481e-05	DRD2, SLC6A2, SLC6A3, SNCA	333	6	19478	38.995	0.298549	0.00159724	0.00142232
GOTERM_BP_DIRECT	GO:0045760~positive regulation of action potential	4	1.19403	9.4481e-05	TACR1, ADRA1A, TNF, SLC9A1	333	6	19478	38.995	0.298549	0.00159724	0.00142232
GOTERM_BP_DIRECT	GO:0006706~steroid catabolic process	4	1.19403	9.4481e-05	HSD11B1, SRD5A2, CYP1A2, CYP3A4	333	6	19478	38.995	0.298549	0.00159724	0.00142232
GOTERM_BP_DIRECT	GO:0002068~glandular epithelial cell development	4	1.19403	9.4481e-05	RARG, FASN, RARA, RARB	333	6	19478	38.995	0.298549	0.00159724	0.00142232
GOTERM_BP_DIRECT	GO:0007208~phospholipase C-activating serotonin receptor signaling pathway	4	1.19403	9.4481e-05	HTR2B, HTR1B, HTR2C, HTR2A	333	6	19478	38.995	0.298549	0.00159724	0.00142232
GOTERM_BP_DIRECT	GO:0050808~synapse organization	8	2.38806	9.57393e-05	APP, GRM5, CHRNA7, SLC1A1, CTNNB1, MAPT, SLC6A1, SNCA	333	63	19478	7.42762	0.301854	0.00160583	0.00142997
GOTERM_BP_DIRECT	GO:0043434~response to peptide hormone	7	2.08955	9.58448e-05	OXTR, SRD5A2, STAT1, STAT3, BRAF, LTA4H, TRPV1	333	44	19478	9.30562	0.30213	0.00160583	0.00142997
GOTERM_BP_DIRECT	GO:0050966~detection of mechanical stimulus involved in sensory perception of pain	5	1.49254	9.75283e-05	BACE1, TRPA1, FYN, HTR2A, TNF	333	15	19478	19.4975	0.306526	0.00161957	0.00144221
GOTERM_BP_DIRECT	GO:0010039~response to iron ion	5	1.49254	9.75283e-05	MDM2, BCL2, DRD2, HIF1A, SLC6A3	333	15	19478	19.4975	0.306526	0.00161957	0.00144221
GOTERM_BP_DIRECT	GO:0032735~positive regulation of interleukin-12 production	7	2.08955	0.00010902	MAPK11, SYK, TLR9, MAPK14, TLR4, RELA, IDO1	333	45	19478	9.09883	0.335801	0.00180243	0.00160504
GOTERM_BP_DIRECT	GO:0032094~response to food	6	1.79104	0.000118426	SLC16A1, CHRNA7, CYP1A1, AKT1, COMT, MPO	333	29	19478	12.1019	0.358841	0.00194935	0.00173587
GOTERM_BP_DIRECT	GO:0050796~regulation of insulin secretion	7	2.08955	0.000123593	PER2, SLC16A1, NOS2, CNR1, ALOX5, HNF4A, TNF	333	46	19478	8.90103	0.371157	0.00200423	0.00178474
GOTERM_BP_DIRECT	GO:0042177~negative regulation of protein catabolic process	7	2.08955	0.000123593	NOS2, CYP51A1, FYN, HMGCR, RELA, EGFR, SIRT2	333	46	19478	8.90103	0.371157	0.00200423	0.00178474
GOTERM_BP_DIRECT	GO:0030316~osteoclast differentiation	7	2.08955	0.000123593	CSF1R, GLO1, CTNNB1, PIK3R1, MAPK14, TNF, EPHA2	333	46	19478	8.90103	0.371157	0.00200423	0.00178474
GOTERM_BP_DIRECT	GO:0010467~gene expression	13	3.8806	0.000123896	APP, SLC1A1, COMT, NR3C1, GRM2, EDNRA, GRM6, NOX4, AKT1, FYN, PPARA, TLR4, FGFR1	333	193	19478	3.93991	0.371871	0.00200423	0.00178474
GOTERM_BP_DIRECT	GO:0030194~positive regulation of blood coagulation	5	1.49254	0.000128296	F2R, SERPINE1, HPSE, F2, NFE2L2	333	16	19478	18.2789	0.38216	0.00204842	0.00182409
GOTERM_BP_DIRECT	GO:0045777~positive regulation of blood pressure	5	1.49254	0.000128296	OXTR, CNR1, TACR3, TACR1, ADRA2B	333	16	19478	18.2789	0.38216	0.00204842	0.00182409
GOTERM_BP_DIRECT	GO:0032760~positive regulation of tumor necrosis factor production	10	2.98507	0.000128464	APP, SYK, LRRK2, STAT3, TLR9, MIF, PIK3R1, EPHB2, MMP8, TLR4	333	112	19478	5.22254	0.382549	0.00204842	0.00182409
GOTERM_BP_DIRECT	GO:0008203~cholesterol metabolic process	9	2.68657	0.000128811	CYP2C9, LIPE, APP, CYP11B2, CYP2D6, CYP1A2, CYP51A1, CYP3A4, CES1	333	88	19478	5.98219	0.383352	0.00204842	0.00182409
GOTERM_BP_DIRECT	GO:0045087~innate immune response	24	7.16418	0.000130438	CSF1R, APP, SYK, PARP1, DAPK1, PRKDC, SRC, ARG1, MMP3, PIK3CD, MIF, IRAK4, PIK3CG, RELA, SIRT2, IKBKB, HCK, LGALS3, AXL, LCK, TLR9, FYN, PPARG, TLR4	333	570	19478	2.46284	0.387107	0.00206554	0.00183934
GOTERM_BP_DIRECT	GO:0050804~modulation of chemical synaptic transmission	9	2.68657	0.000139466	GRIA1, GRIA2, WNT3A, GRIK3, GRIK1, FYN, GRIK2, DNM1, GRIA4	333	89	19478	5.91497	0.407529	0.00219923	0.00195839
GOTERM_BP_DIRECT	GO:1901224~positive regulation of non-canonical NF-kappaB signal transduction	8	2.38806	0.000141986	APP, VCP, TLR9, TNF, TLR4, RELA, RHOA, NR3C2	333	67	19478	6.98418	0.413107	0.0022296	0.00198543
GOTERM_BP_DIRECT	GO:0034446~substrate adhesion-dependent cell spreading	7	2.08955	0.000157357	SRC, AXL, ABL1, BRAF, PIK3R1, EPHA1, RHOA	333	48	19478	8.53016	0.44601	0.00246067	0.0021912
GOTERM_BP_DIRECT	GO:0098664~G protein-coupled serotonin receptor signaling pathway	4	1.19403	0.000163252	HTR2B, HTR2C, HTR2A, DRD4	333	7	19478	33.4243	0.458133	0.00252527	0.00224872
GOTERM_BP_DIRECT	GO:1905555~positive regulation of blood vessel branching	4	1.19403	0.000163252	ABL1, CTNNB1, FGF2, VEGFA	333	7	19478	33.4243	0.458133	0.00252527	0.00224872
GOTERM_BP_DIRECT	GO:0097421~liver regeneration	6	1.79104	0.000164774	CPB2, FLT3, TYMS, TNF, EGFR, AURKA	333	31	19478	11.3211	0.46122	0.00252527	0.00224872
GOTERM_BP_DIRECT	GO:0099505~regulation of presynaptic membrane potential	6	1.79104	0.000164774	GRIA1, GABBR1, GABRA5, GRIK3, GRIK2, GRIA4	333	31	19478	11.3211	0.46122	0.00252527	0.00224872
GOTERM_BP_DIRECT	GO:0021756~striatum development	5	1.49254	0.000165525	LRRK2, RARB, HPRT1, DRD1, DRD2	333	17	19478	17.2037	0.462737	0.00252527	0.00224872
GOTERM_BP_DIRECT	GO:0097242~amyloid-beta clearance	5	1.49254	0.000165525	SYK, MME, INSR, C5AR1, IGF1R	333	17	19478	17.2037	0.462737	0.00252527	0.00224872
GOTERM_BP_DIRECT	GO:0048538~thymus development	7	2.08955	0.000176771	MAP2K1, BCL2, ABL1, MAPK1, CTNNB1, BRAF, TYR	333	49	19478	8.35607	0.484944	0.00268591	0.00239177
GOTERM_BP_DIRECT	GO:0001523~retinoid metabolic process	6	1.79104	0.000192582	AKR1B10, TTR, AKR1C1, AKR1C3, AKR1B1, AKR1C4	333	32	19478	10.9673	0.514622	0.00291435	0.00259519
GOTERM_BP_DIRECT	GO:0051384~response to glucocorticoid	7	2.08955	0.000198028	BCHE, CASP3, BCL2, ALPL, TYMS, PTGS2, TNF	333	50	19478	8.18895	0.524444	0.00298473	0.00265786
GOTERM_BP_DIRECT	GO:0050673~epithelial cell proliferation	7	2.08955	0.00022125	AR, KIT, KDR, DRD2, FGF1, EGFR, BCL2L1	333	51	19478	8.02838	0.564144	0.00332025	0.00295664
GOTERM_BP_DIRECT	GO:0009611~response to wounding	8	2.38806	0.000223671	CCR1, EDNRA, CASP3, F2R, COMT, F2, NR3C1, AURKA	333	72	19478	6.49917	0.568088	0.00332025	0.00295664
GOTERM_BP_DIRECT	GO:0071345~cellular response to cytokine stimulus	6	1.79104	0.000223827	CDK9, CSF1R, MME, FLT3, DAPK1, RHOA	333	33	19478	10.635	0.568341	0.00332025	0.00295664
GOTERM_BP_DIRECT	GO:0035924~cellular response to vascular endothelial growth factor stimulus	6	1.79104	0.000223827	ERN1, FLT4, KDR, AKT1, MAPK14, VEGFA	333	33	19478	10.635	0.568341	0.00332025	0.00295664
GOTERM_BP_DIRECT	GO:0050852~T cell receptor signaling pathway	10	2.98507	0.00023111	IKBKB, ITK, PIK3CA, LCK, ABL1, MAPK1, PIK3CD, BRAF, FYN, HRAS	333	121	19478	4.83409	0.579982	0.00341479	0.00304083
GOTERM_BP_DIRECT	GO:0050918~positive chemotaxis	7	2.08955	0.000246565	LGALS3, APP, MIF, FGF2, MET, PGF, VEGFA	333	52	19478	7.87399	0.603655	0.00361468	0.00321882
GOTERM_BP_DIRECT	GO:0072089~stem cell proliferation	7	2.08955	0.000246565	RARG, ABCB1, KDR, RARB, CTNNB1, FGF2, FGFR1	333	52	19478	7.87399	0.603655	0.00361468	0.00321882
GOTERM_BP_DIRECT	GO:0060336~negative regulation of type II interferon-mediated signaling pathway	4	1.19403	0.000257904	ARG1, NR1H3, PPARG, PTPN2	333	8	19478	29.2462	0.620173	0.00374989	0.00333923
GOTERM_BP_DIRECT	GO:0070474~positive regulation of uterine smooth muscle contraction	4	1.19403	0.000257904	OXTR, TACR3, TACR1, ADRA2B	333	8	19478	29.2462	0.620173	0.00374989	0.00333923
GOTERM_BP_DIRECT	GO:0048469~cell maturation	6	1.79104	0.000258785	AXL, CTNNB1, REN, PPARG, FGFR1, VEGFA	333	34	19478	10.3222	0.621427	0.00374989	0.00333923
GOTERM_BP_DIRECT	GO:0071391~cellular response to estrogen stimulus	5	1.49254	0.000262406	AR, MDM2, RARA, ESR1, ESR2	333	19	19478	15.3928	0.626538	0.00377322	0.00336001
GOTERM_BP_DIRECT	GO:0042310~vasoconstriction	5	1.49254	0.000262406	EDNRA, ACE, HTR2B, HTR1B, SLC6A4	333	19	19478	15.3928	0.626538	0.00377322	0.00336001
GOTERM_BP_DIRECT	GO:0051726~regulation of cell cycle	14	4.1791	0.000267467	CSNK2A1, PLK1, STAT3, XIAP, FGF2, SIRT2, PER2, CDK9, CDK6, FAP, CDK4, MDM2, ABL1, HRAS	333	241	19478	3.3979	0.633567	0.00383132	0.00341174
GOTERM_BP_DIRECT	GO:0030855~epithelial cell differentiation	9	2.68657	0.000272264	LGALS3, CBR1, AKR1C1, CDK1, AKR1C2, PPARG, CTSB, CES1, VEGFA	333	98	19478	5.37176	0.640106	0.0038852	0.00345972
GOTERM_BP_DIRECT	GO:0045931~positive regulation of mitotic cell cycle	6	1.79104	0.000297737	APP, MDM2, ABL1, PRKCA, CDC25B, AURKA	333	35	19478	10.0273	0.672928	0.00420078	0.00374075
GOTERM_BP_DIRECT	GO:0045648~positive regulation of erythrocyte differentiation	6	1.79104	0.000297737	STAT1, PRKDC, STAT3, MAPK14, HIF1A, HSPA1A	333	35	19478	10.0273	0.672928	0.00420078	0.00374075
GOTERM_BP_DIRECT	GO:1990090~cellular response to nerve growth factor stimulus	6	1.79104	0.000297737	PTPN1, PARP1, AKT1, BRAF, TRPV1, MAPT	333	35	19478	10.0273	0.672928	0.00420078	0.00374075
GOTERM_BP_DIRECT	GO:0019373~epoxygenase P450 pathway	5	1.49254	0.000323624	CYP2C9, CYP1A2, CYP1A1, CYP1B1, CYP2C19	333	20	19478	14.6231	0.703218	0.0045151	0.00402064
GOTERM_BP_DIRECT	GO:0019229~regulation of vasoconstriction	5	1.49254	0.000323624	PER2, ACE, HTR1A, ADRA1A, ADRA2A	333	20	19478	14.6231	0.703218	0.0045151	0.00402064
GOTERM_BP_DIRECT	GO:0001516~prostaglandin biosynthetic process	5	1.49254	0.000323624	TBXAS1, PLA2G4A, MIF, PTGS2, PTGS1	333	20	19478	14.6231	0.703218	0.0045151	0.00402064
GOTERM_BP_DIRECT	GO:0050727~regulation of inflammatory response	9	2.68657	0.00033459	HCK, ALOX5, ALOX15, CASP1, XIAP, PTGS2, ESR1, RELA, BRD4	333	101	19478	5.2122	0.715189	0.00463364	0.0041262
GOTERM_BP_DIRECT	GO:0120162~positive regulation of cold-induced thermogenesis	9	2.68657	0.00033459	PER2, ACHE, OXTR, SYK, KDM1A, ALPL, ADRB1, IGF1R, VEGFA	333	101	19478	5.2122	0.715189	0.00463364	0.0041262
GOTERM_BP_DIRECT	GO:0032570~response to progesterone	6	1.79104	0.000340976	OXTR, CD38, NR1H3, TACR1, TYMS, RELA	333	36	19478	9.74875	0.721936	0.00470472	0.0041895
GOTERM_BP_DIRECT	GO:0034605~cellular response to heat	7	2.08955	0.000371426	VCP, HSP90AA1, TRPV1, MAPT, FGF1, PTGS2, HSPA1A	333	56	19478	7.31156	0.751974	0.00510609	0.00454691
GOTERM_BP_DIRECT	GO:0070989~oxidative demethylation	4	1.19403	0.000381975	CYP2C9, CYP2D6, CYP1A2, CYP3A4	333	9	19478	25.9967	0.761605	0.00519279	0.00462411
GOTERM_BP_DIRECT	GO:0038003~G protein-coupled opioid receptor signaling pathway	4	1.19403	0.000381975	OPRD1, SIGMAR1, OPRK1, OPRM1	333	9	19478	25.9967	0.761605	0.00519279	0.00462411
GOTERM_BP_DIRECT	GO:0046326~positive regulation of D-glucose import	6	1.79104	0.000388802	TERT, INSR, AKT1, PIK3R1, MAPK14, NFE2L2	333	37	19478	9.48527	0.767638	0.00519279	0.00462411
GOTERM_BP_DIRECT	GO:0002052~positive regulation of neuroblast proliferation	6	1.79104	0.000388802	KDM1A, CTNNB1, DRD2, HIF1A, FGF2, VEGFA	333	37	19478	9.48527	0.767638	0.00519279	0.00462411
GOTERM_BP_DIRECT	GO:2001235~positive regulation of apoptotic signaling pathway	6	1.79104	0.000388802	ADORA2A, CTSL, CTSK, PPARG, CTSS, CTSC	333	37	19478	9.48527	0.767638	0.00519279	0.00462411
GOTERM_BP_DIRECT	GO:2001240~negative regulation of extrinsic apoptotic signaling pathway in absence of ligand	6	1.79104	0.000388802	TERT, BCL2, AKT1, TNF, BCL2L1, HSPA1A	333	37	19478	9.48527	0.767638	0.00519279	0.00462411
GOTERM_BP_DIRECT	GO:0045765~regulation of angiogenesis	6	1.79104	0.000388802	EGLN1, ERBB2, CTNNB1, FGF2, PIK3CG, EPHA2	333	37	19478	9.48527	0.767638	0.00519279	0.00462411
GOTERM_BP_DIRECT	GO:2000352~negative regulation of endothelial cell apoptotic process	6	1.79104	0.000388802	TERT, SERPINE1, ABL1, KDR, BRAF, NFE2L2	333	37	19478	9.48527	0.767638	0.00519279	0.00462411
GOTERM_BP_DIRECT	GO:0014911~positive regulation of smooth muscle cell migration	5	1.49254	0.000394431	PDGFRB, SRC, BCL2, CYP1B1, TLR4	333	21	19478	13.9268	0.772497	0.00519403	0.00462522
GOTERM_BP_DIRECT	GO:0032930~positive regulation of superoxide anion generation	5	1.49254	0.000394431	APP, SYK, PRKCE, MAPT, EGFR	333	21	19478	13.9268	0.772497	0.00519403	0.00462522
GOTERM_BP_DIRECT	GO:0001659~temperature homeostasis	5	1.49254	0.000394431	STAT3, ADORA1, DRD1, HTR2A, DRD2	333	21	19478	13.9268	0.772497	0.00519403	0.00462522
GOTERM_BP_DIRECT	GO:0048384~retinoic acid receptor signaling pathway	5	1.49254	0.000394431	RARG, RXRA, RARA, RARB, PPARG	333	21	19478	13.9268	0.772497	0.00519403	0.00462522
GOTERM_BP_DIRECT	GO:0032956~regulation of actin cytoskeleton organization	9	2.68657	0.000408086	PDGFRB, PDGFRA, CSF1R, HCK, ABL1, HRAS, RHOA, EPHA3, MTOR	333	104	19478	5.06185	0.783866	0.00535162	0.00476555
GOTERM_BP_DIRECT	GO:0071320~cellular response to cAMP	7	2.08955	0.00040925	KDM1A, SRD5A1, CYP1B1, AHR, FBP1, CFTR, PIK3CG	333	57	19478	7.18329	0.784809	0.00535162	0.00476555
GOTERM_BP_DIRECT	GO:0071260~cellular response to mechanical stimulus	8	2.38806	0.000429525	PTGER4, CASP1, PTGS2, FGF2, TLR4, EGFR, SLC9A1, IGF1R	333	80	19478	5.84925	0.800582	0.00559724	0.00498428
GOTERM_BP_DIRECT	GO:0071392~cellular response to estradiol stimulus	6	1.79104	0.000441523	SRD5A1, MMP2, ESR1, ESR2, EGFR, IGF1R	333	38	19478	9.23566	0.809366	0.00573368	0.00510577
GOTERM_BP_DIRECT	GO:0050890~cognition	7	2.08955	0.000450015	APP, GRM5, CHRNA7, C5AR1, ADORA1, TNF, SLC6A3	333	58	19478	7.05944	0.815349	0.00582381	0.00518603
GOTERM_BP_DIRECT	GO:0050709~negative regulation of protein secretion	5	1.49254	0.000475646	CYP51A1, HMGCR, DRD2, DRD3, DRD4	333	22	19478	13.2937	0.832291	0.00611335	0.00544386
GOTERM_BP_DIRECT	GO:0006939~smooth muscle contraction	5	1.49254	0.000475646	CHRM3, EDNRA, HTR2B, ADRA1A, MYLK	333	22	19478	13.2937	0.832291	0.00611335	0.00544386
GOTERM_BP_DIRECT	GO:0007584~response to nutrient	7	2.08955	0.000493877	STAT1, CNR1, AKR1C3, CYP1B1, PPARG, PPARA, SLC6A4	333	59	19478	6.93979	0.843387	0.00630449	0.00561407
GOTERM_BP_DIRECT	GO:0030593~neutrophil chemotaxis	7	2.08955	0.000493877	LGALS3, SYK, CXCR1, C5AR1, CXCR2, PIK3CD, PIK3CG	333	59	19478	6.93979	0.843387	0.00630449	0.00561407
GOTERM_BP_DIRECT	GO:0006695~cholesterol biosynthetic process	6	1.79104	0.000499454	ACLY, CYP51A1, HMGCR, CFTR, CES1, FDFT1	333	39	19478	8.99884	0.846633	0.00633261	0.00563911
GOTERM_BP_DIRECT	GO:0051591~response to cAMP	6	1.79104	0.000499454	STAT1, BRAF, REN, TYR, RELA, SLC6A3	333	39	19478	8.99884	0.846633	0.00633261	0.00563911
GOTERM_BP_DIRECT	GO:0000278~mitotic cell cycle	10	2.98507	0.000519692	EDNRA, WEE1, TUBB3, TUBB1, PLK1, ABL1, NEK2, AURKB, CDC25B, AURKA	333	135	19478	4.33278	0.857856	0.00656702	0.00584785
GOTERM_BP_DIRECT	GO:0071356~cellular response to tumor necrosis factor	9	2.68657	0.000525967	IKBKB, CTSK, CYP1B1, MAPK1, AKT1, TRPV1, MAPK14, RELA, NFE2L2	333	108	19478	4.87437	0.861166	0.00662401	0.0058986
GOTERM_BP_DIRECT	GO:0051093~negative regulation of developmental process	4	1.19403	0.000538799	GSK3B, GSK3A, KIT, BCL2L1	333	10	19478	23.397	0.867697	0.00667364	0.0059428
GOTERM_BP_DIRECT	GO:0009624~response to nematode	4	1.19403	0.000538799	PTGER4, ARG1, CYP1A1, PTGS2	333	10	19478	23.397	0.867697	0.00667364	0.0059428
GOTERM_BP_DIRECT	GO:0050435~amyloid-beta metabolic process	4	1.19403	0.000538799	BACE1, ACE, MME, REN	333	10	19478	23.397	0.867697	0.00667364	0.0059428
GOTERM_BP_DIRECT	GO:0070633~transepithelial transport	4	1.19403	0.000538799	ABCC1, ABCB1, SLC1A1, ABCG2	333	10	19478	23.397	0.867697	0.00667364	0.0059428
GOTERM_BP_DIRECT	GO:0060158~phospholipase C-activating dopamine receptor signaling pathway	4	1.19403	0.000538799	DRD1, DRD2, DRD3, DRD4	333	10	19478	23.397	0.867697	0.00667364	0.0059428
GOTERM_BP_DIRECT	GO:0001649~osteoblast differentiation	10	2.98507	0.000548351	MAPK11, WNT3A, FASN, IGFBP3, ALPL, CTNNB1, AKT1, MAPK14, FGF2, EPHA2	333	136	19478	4.30092	0.872358	0.00676961	0.00602825
GOTERM_BP_DIRECT	GO:0050850~positive regulation of calcium-mediated signaling	6	1.79104	0.000562921	PDGFRB, PDGFRA, APP, GRM5, SYK, HTR2C	333	40	19478	8.77387	0.879154	0.00692232	0.00616424
GOTERM_BP_DIRECT	GO:0051924~regulation of calcium ion transport	5	1.49254	0.000568099	CAMK2B, OPRD1, ADORA2A, CACNA2D1, BCL2	333	23	19478	12.7158	0.881481	0.00692232	0.00616424
GOTERM_BP_DIRECT	GO:1902004~positive regulation of amyloid-beta formation	5	1.49254	0.000568099	GSK3A, CHRNA7, CASP3, TNF, RELA	333	23	19478	12.7158	0.881481	0.00692232	0.00616424
GOTERM_BP_DIRECT	GO:0060292~long-term synaptic depression	5	1.49254	0.000568099	GRIA1, GRM2, ADORA1, CD38, DRD1	333	23	19478	12.7158	0.881481	0.00692232	0.00616424
GOTERM_BP_DIRECT	GO:0150104~transport across blood-brain barrier	8	2.38806	0.000620788	ABCC1, SLC16A1, ABCB1, INSR, SLC1A1, SLC5A1, SLC6A1, ABCG2	333	85	19478	5.50518	0.902757	0.00753986	0.00671415
GOTERM_BP_DIRECT	GO:0043542~endothelial cell migration	6	1.79104	0.000632254	PIK3CA, FAP, ABL1, CYP1B1, RHOA, VEGFA	333	41	19478	8.55988	0.906855	0.00762974	0.00679419
GOTERM_BP_DIRECT	GO:0030217~T cell differentiation	6	1.79104	0.000632254	LCK, KIT, PIK3CD, PIK3R1, IL2, PTPN2	333	41	19478	8.55988	0.906855	0.00762974	0.00679419
GOTERM_BP_DIRECT	GO:0007267~cell-cell signaling	13	3.8806	0.000664787	CCR1, SRD5A2, ADRA1A, ADRA2B, IL2, PGF, ESR2, AR, ADORA2A, NAMPT, ADORA1, PGR, MAPT	333	232	19478	3.2776	0.917567	0.00799662	0.00712089
GOTERM_BP_DIRECT	GO:0051403~stress-activated MAPK cascade	5	1.49254	0.000672628	IKBKB, MAPK11, MAPK1, MAPK14, TLR4	333	24	19478	12.1859	0.919959	0.00806509	0.00718186
GOTERM_BP_DIRECT	GO:2000648~positive regulation of stem cell proliferation	6	1.79104	0.000707789	KDM1A, TERT, KDR, CTNNB1, FGF2, FGFR1	333	42	19478	8.35607	0.929861	0.00845966	0.00753322
GOTERM_BP_DIRECT	GO:0016485~protein processing	8	2.38806	0.000713976	P2RX7, BACE1, MMP14, CASP7, MME, CASP3, F3, CTSS	333	87	19478	5.37862	0.931472	0.00850652	0.00757495
GOTERM_BP_DIRECT	GO:0007210~serotonin receptor signaling pathway	4	1.19403	0.000731516	HTR1A, HTR2B, HTR2C, HTR2A	333	11	19478	21.27	0.935841	0.00863327	0.00768782
GOTERM_BP_DIRECT	GO:0010887~negative regulation of cholesterol storage	4	1.19403	0.000731516	NR1H3, PPARG, PPARA, CES1	333	11	19478	21.27	0.935841	0.00863327	0.00768782
GOTERM_BP_DIRECT	GO:0014047~glutamate secretion	4	1.19403	0.000731516	P2RX7, GRM2, NTRK2, TRPV1	333	11	19478	21.27	0.935841	0.00863327	0.00768782
GOTERM_BP_DIRECT	GO:0031295~T cell costimulation	6	1.79104	0.000789871	PIK3CA, SRC, LCK, AKT1, FYN, MTOR	333	43	19478	8.16174	0.948468	0.00923724	0.00822564
GOTERM_BP_DIRECT	GO:0048015~phosphatidylinositol-mediated signaling	5	1.49254	0.000790075	PIK3CA, PIK3CD, PIK3CB, PIK3CG, FGFR1	333	25	19478	11.6985	0.948508	0.00923724	0.00822564
GOTERM_BP_DIRECT	GO:0010613~positive regulation of cardiac muscle hypertrophy	5	1.49254	0.000790075	PARP1, PRKCA, PDE5A, ADRA1A, SLC9A1	333	25	19478	11.6985	0.948508	0.00923724	0.00822564
GOTERM_BP_DIRECT	GO:0038091~positive regulation of cell proliferation by VEGF-activated platelet derived growth factor receptor signaling pathway	3	0.895522	0.000859186	PDGFRB, PDGFRA, VEGFA	333	3	19478	58.4925	0.96028	0.00986093	0.00878104
GOTERM_BP_DIRECT	GO:0002679~respiratory burst involved in defense response	3	0.895522	0.000859186	PIK3CD, MPO, PIK3CG	333	3	19478	58.4925	0.96028	0.00986093	0.00878104
GOTERM_BP_DIRECT	GO:0010513~positive regulation of phosphatidylinositol biosynthetic process	3	0.895522	0.000859186	HTR2B, HTR2C, HTR2A	333	3	19478	58.4925	0.96028	0.00986093	0.00878104
GOTERM_BP_DIRECT	GO:0099553~trans-synaptic signaling by endocannabinoid, modulating synaptic transmission	3	0.895522	0.000859186	GRM5, CNR2, F2R	333	3	19478	58.4925	0.96028	0.00986093	0.00878104
GOTERM_BP_DIRECT	GO:0065008~regulation of biological quality	3	0.895522	0.000859186	MDM2, TNF, PTK2	333	3	19478	58.4925	0.96028	0.00986093	0.00878104
GOTERM_BP_DIRECT	GO:0110032~positive regulation of G2/MI transition of meiotic cell cycle	3	0.895522	0.000859186	CDC25C, CDC25A, CDC25B	333	3	19478	58.4925	0.96028	0.00986093	0.00878104
GOTERM_BP_DIRECT	GO:0032731~positive regulation of interleukin-1 beta production	7	2.08955	0.000901531	P2RX7, APP, STAT3, CASP1, TNF, TLR4, RELA	333	66	19478	6.20375	0.966121	0.0103154	0.00918572
GOTERM_BP_DIRECT	GO:0002042~cell migration involved in sprouting angiogenesis	5	1.49254	0.000921288	KDR, AKT1, FGF2, EPHB4, VEGFA	333	26	19478	11.2486	0.968545	0.0104776	0.00933013
GOTERM_BP_DIRECT	GO:0051247~positive regulation of protein metabolic process	5	1.49254	0.000921288	APP, CHRNA7, NR1H3, AKT1, MTOR	333	26	19478	11.2486	0.968545	0.0104776	0.00933013
GOTERM_BP_DIRECT	GO:0007166~cell surface receptor signaling pathway	16	4.77612	0.000960695	CCR1, OXTR, TRPA1, TRPV1, MIF, F2, MAPK14, EGFR, P2RX7, CXCR1, ERBB2, CXCR2, MAPK1, EPHA1, HRAS, MET	333	347	19478	2.69706	0.972873	0.0108869	0.00969461
GOTERM_BP_DIRECT	GO:0010389~regulation of G2/M transition of mitotic cell cycle	4	1.19403	0.000963079	CDK6, CDK4, CDK2, AURKA	333	12	19478	19.4975	0.973115	0.0108869	0.00969461
GOTERM_BP_DIRECT	GO:0032722~positive regulation of chemokine production	6	1.79104	0.000975077	CSF1R, APP, TLR9, HIF1A, TNF, TLR4	333	45	19478	7.799	0.9743	0.0109894	0.00978591
GOTERM_BP_DIRECT	GO:0006974~DNA damage response	15	4.47761	0.00101433	TOP2A, VCP, PARP1, CSNK2A1, PRKDC, XIAP, MTOR, POLB, CASP3, BCL2, CDK1, ABL1, MAPK1, MAPT, BRD4	333	313	19478	2.80315	0.977824	0.0113976	0.0101494
GOTERM_BP_DIRECT	GO:0007507~heart development	12	3.58209	0.00103187	MAP2K1, CASP7, OXTR, TERT, WNT3A, PRKDC, CASP3, MMP2, ERBB2, HTR2B, PPARG, PPARA	333	211	19478	3.32659	0.979238	0.01156	0.0102941
GOTERM_BP_DIRECT	GO:0002931~response to ischemia	7	2.08955	0.00105562	PER2, P2RX7, CSF1R, BCL2, PIK3CB, RELA, NFE2L2	333	68	19478	6.02129	0.98101	0.0117909	0.0104996
GOTERM_BP_DIRECT	GO:0002224~toll-like receptor signaling pathway	5	1.49254	0.00106711	RPS6KA3, TLR9, IRAK4, TLR4, CTSS	333	27	19478	10.8319	0.981812	0.0118138	0.01052
GOTERM_BP_DIRECT	GO:0002092~positive regulation of receptor internalization	5	1.49254	0.00106711	SYK, WNT3A, INSR, DRD2, VEGFA	333	27	19478	10.8319	0.981812	0.0118138	0.01052
GOTERM_BP_DIRECT	GO:0002862~negative regulation of inflammatory response to antigenic stimulus	5	1.49254	0.00106711	HCK, SYK, SRC, FYN, MAPK14	333	27	19478	10.8319	0.981812	0.0118138	0.01052
GOTERM_BP_DIRECT	GO:0034614~cellular response to reactive oxygen species	6	1.79104	0.00107892	PDGFRA, SRC, MMP2, LRRK2, MMP3, MAPT	333	46	19478	7.62946	0.982601	0.0119093	0.0106051
GOTERM_BP_DIRECT	GO:0003007~heart morphogenesis	6	1.79104	0.00119073	INSR, HTR2B, EPHB4, PTK2, MTOR, VEGFA	333	47	19478	7.46713	0.98857	0.013105	0.0116699
GOTERM_BP_DIRECT	GO:0042420~dopamine catabolic process	4	1.19403	0.00123626	MAOB, MAOA, COMT, SLC6A3	333	13	19478	17.9977	0.990367	0.0134483	0.0119756
GOTERM_BP_DIRECT	GO:0051918~negative regulation of fibrinolysis	4	1.19403	0.00123626	CPB2, SERPINE1, PLG, F2	333	13	19478	17.9977	0.990367	0.0134483	0.0119756
GOTERM_BP_DIRECT	GO:0071872~cellular response to epinephrine stimulus	4	1.19403	0.00123626	SRD5A1, SIRT2, SLC9A1, SNCA	333	13	19478	17.9977	0.990367	0.0134483	0.0119756
GOTERM_BP_DIRECT	GO:0007212~G protein-coupled dopamine receptor signaling pathway	4	1.19403	0.00123626	GSK3B, GSK3A, SLC1A1, DRD1	333	13	19478	17.9977	0.990367	0.0134483	0.0119756
GOTERM_BP_DIRECT	GO:0007186~G protein-coupled receptor signaling pathway	30	8.95522	0.00125607	OPRD1, APP, CHRM3, OXTR, HTR2B, PIK3CB, ADRA1A, GRM1, PIK3CG, HRH1, EDNRA, GRM7, CXCR1, ADORA1, AKT1, DRD3, PDGFRB, INSR, F2R, AKR1C3, HTR1A, AKR1C2, ADRA2B, ESR1, ADRA2A, IL2, AR, PPARG, PGR, CALM1	333	927	19478	1.89296	0.991058	0.0136244	0.0121324
GOTERM_BP_DIRECT	GO:0021762~substantia nigra development	6	1.79104	0.00131089	LDHA, MAOB, CALM1, FGF2, RHOA, SIRT2	333	48	19478	7.31156	0.992723	0.0141373	0.0125891
GOTERM_BP_DIRECT	GO:0042789~mRNA transcription by RNA polymerase II	6	1.79104	0.00131089	RXRA, STAT3, C5AR1, RARA, NR1H3, PPARG	333	48	19478	7.31156	0.992723	0.0141373	0.0125891
GOTERM_BP_DIRECT	GO:0030183~B cell differentiation	7	2.08955	0.0013237	HDAC4, SYK, FLT3, KIT, PIK3CD, PIK3R1, PTPN2	333	71	19478	5.76687	0.993065	0.0142345	0.0126757
GOTERM_BP_DIRECT	GO:0045776~negative regulation of blood pressure	5	1.49254	0.001406	NOS2, CNR1, DRD2, PPARA, DRD3	333	29	19478	10.0849	0.99491	0.0149482	0.0133112
GOTERM_BP_DIRECT	GO:0090303~positive regulation of wound healing	5	1.49254	0.001406	PRKCE, HRAS, PTK2, ADRA2A, MYLK	333	29	19478	10.0849	0.99491	0.0149482	0.0133112
GOTERM_BP_DIRECT	GO:0023019~signal transduction involved in regulation of gene expression	5	1.49254	0.001406	IKBKB, PDGFRA, PARP1, HNF4A, RELA	333	29	19478	10.0849	0.99491	0.0149482	0.0133112
GOTERM_BP_DIRECT	GO:0071902~positive regulation of protein serine/threonine kinase activity	5	1.49254	0.001406	MAP2K1, SRC, CALM1, RHOA, SNCA	333	29	19478	10.0849	0.99491	0.0149482	0.0133112
GOTERM_BP_DIRECT	GO:0071466~cellular response to xenobiotic stimulus	7	2.08955	0.0014237	NOS2, HTR1B, BRAF, REN, FBP1, EGFR, NFE2L2	333	72	19478	5.68677	0.995237	0.0150512	0.0134029
GOTERM_BP_DIRECT	GO:0006909~phagocytosis	7	2.08955	0.0014237	ADORA2A, PIK3CA, AXL, ADORA1, MET, TLR4, ELANE	333	72	19478	5.68677	0.995237	0.0150512	0.0134029
GOTERM_BP_DIRECT	GO:0070527~platelet aggregation	6	1.79104	0.00143977	PDGFRA, WNT3A, TUBB1, PIK3CB, PIK3CG, SLC6A4	333	49	19478	7.16235	0.995516	0.0151357	0.0134782
GOTERM_BP_DIRECT	GO:0051781~positive regulation of cell division	6	1.79104	0.00143977	HTR2B, FGF1, FGF2, SIRT2, PGF, VEGFA	333	49	19478	7.16235	0.995516	0.0151357	0.0134782
GOTERM_BP_DIRECT	GO:0051000~positive regulation of nitric-oxide synthase activity	4	1.19403	0.00155365	TERT, AKT1, HIF1A, ESR1	333	14	19478	16.7121	0.997078	0.0161968	0.014423
GOTERM_BP_DIRECT	GO:0071498~cellular response to fluid shear stress	4	1.19403	0.00155365	SRC, MMP2, PTGS2, NFE2L2	333	14	19478	16.7121	0.997078	0.0161968	0.014423
GOTERM_BP_DIRECT	GO:0033120~positive regulation of RNA splicing	4	1.19403	0.00155365	ERN1, DYRK1A, PIK3R1, HSPA1A	333	14	19478	16.7121	0.997078	0.0161968	0.014423
GOTERM_BP_DIRECT	GO:0045840~positive regulation of mitotic nuclear division	5	1.49254	0.00160075	PDGFRB, INSR, TNF, DRD3, AURKA	333	30	19478	9.74875	0.997552	0.0166415	0.0148191
GOTERM_BP_DIRECT	GO:0050922~negative regulation of chemotaxis	3	0.895522	0.00169899	ST6GAL1, ELANE, PTPN2	333	4	19478	43.8694	0.998308	0.0174693	0.0155562
GOTERM_BP_DIRECT	GO:0014063~negative regulation of serotonin secretion	3	0.895522	0.00169899	MAOB, CNR1, HTR1B	333	4	19478	43.8694	0.998308	0.0174693	0.0155562
GOTERM_BP_DIRECT	GO:0034776~response to histamine	3	0.895522	0.00169899	DRD2, DRD3, DRD4	333	4	19478	43.8694	0.998308	0.0174693	0.0155562
GOTERM_BP_DIRECT	GO:0050955~thermoception	3	0.895522	0.00169899	TRPA1, TRPV1, ADRA2A	333	4	19478	43.8694	0.998308	0.0174693	0.0155562
GOTERM_BP_DIRECT	GO:0051898~negative regulation of phosphatidylinositol 3-kinase/protein kinase B signal transduction	7	2.08955	0.00175848	PTPN1, MMP3, PIK3CB, DRD2, PPARA, DRD3, XDH	333	75	19478	5.4593	0.998647	0.0180317	0.016057
GOTERM_BP_DIRECT	GO:0051602~response to electrical stimulus	5	1.49254	0.00181348	P2RX7, GRIA1, SRC, MMP2, TACR1	333	31	19478	9.43427	0.9989	0.0184946	0.0164692
GOTERM_BP_DIRECT	GO:0001935~endothelial cell proliferation	5	1.49254	0.00181348	ERN1, MMP14, PIK3CB, FGF2, VEGFA	333	31	19478	9.43427	0.9989	0.0184946	0.0164692
GOTERM_BP_DIRECT	GO:0014044~Schwann cell development	4	1.19403	0.00191768	MAP2K1, ERBB2, MAPK1, HRAS	333	15	19478	15.598	0.999256	0.0191921	0.0170903
GOTERM_BP_DIRECT	GO:0046209~nitric oxide metabolic process	4	1.19403	0.00191768	HSP90AA1, CYP1A1, AKT1, PPARA	333	15	19478	15.598	0.999256	0.0191921	0.0170903
GOTERM_BP_DIRECT	GO:0042711~maternal behavior	4	1.19403	0.00191768	OXTR, OPRK1, DRD1, NR3C1	333	15	19478	15.598	0.999256	0.0191921	0.0170903
GOTERM_BP_DIRECT	GO:0007625~grooming behavior	4	1.19403	0.00191768	SLC1A1, HPRT1, DRD1, DRD2	333	15	19478	15.598	0.999256	0.0191921	0.0170903
GOTERM_BP_DIRECT	GO:0045820~negative regulation of glycolytic process	4	1.19403	0.00191768	HDAC4, STAT3, PPARA, FBP1	333	15	19478	15.598	0.999256	0.0191921	0.0170903
GOTERM_BP_DIRECT	GO:0016242~negative regulation of macroautophagy	4	1.19403	0.00191768	PIK3CA, LRRK2, AKT1, MTOR	333	15	19478	15.598	0.999256	0.0191921	0.0170903
GOTERM_BP_DIRECT	GO:0043518~negative regulation of DNA damage response, signal transduction by p53 class mediator	4	1.19403	0.00191768	KDM1A, MDM2, DYRK1A, MIF	333	15	19478	15.598	0.999256	0.0191921	0.0170903
GOTERM_BP_DIRECT	GO:0007399~nervous system development	18	5.37313	0.00204241	CAMK2B, HDAC4, ACHE, CHRM3, NTRK2, GSK3B, GSK3A, SIGMAR1, STAT3, DYRK1A, GRIK1, FGF2, VEGFA, RXRA, AXL, ADORA1, EPHB2, MET	333	452	19478	2.32935	0.999535	0.0201407	0.017935
GOTERM_BP_DIRECT	GO:0030878~thyroid gland development	5	1.49254	0.00204504	MAP2K1, EDNRA, TUBB1, MAPK1, BRAF	333	32	19478	9.13945	0.999539	0.0201407	0.017935
GOTERM_BP_DIRECT	GO:1990000~amyloid fibril formation	5	1.49254	0.00204504	BACE1, APP, MDM2, MAPT, SNCA	333	32	19478	9.13945	0.999539	0.0201407	0.017935
GOTERM_BP_DIRECT	GO:0051281~positive regulation of release of sequestered calcium ion into cytosol	5	1.49254	0.00204504	F2R, ABL1, DRD1, F2, SNCA	333	32	19478	9.13945	0.999539	0.0201407	0.017935
GOTERM_BP_DIRECT	GO:0097192~extrinsic apoptotic signaling pathway in absence of ligand	5	1.49254	0.00204504	GSK3B, GSK3A, BCL2, IL2, BCL2L1	333	32	19478	9.13945	0.999539	0.0201407	0.017935
GOTERM_BP_DIRECT	GO:0045740~positive regulation of DNA replication	5	1.49254	0.00204504	WEE1, CDK2, CDK1, CDC25A, EGFR	333	32	19478	9.13945	0.999539	0.0201407	0.017935
GOTERM_BP_DIRECT	GO:0051496~positive regulation of stress fiber assembly	6	1.79104	0.00205002	ABL1, BRAF, TACR1, EPHA1, RHOA, MTOR	333	53	19478	6.62179	0.999548	0.0201407	0.017935
GOTERM_BP_DIRECT	GO:0032729~positive regulation of type II interferon production	7	2.08955	0.00214982	APP, ABL1, TLR9, HRAS, TNF, TLR4, IL2	333	78	19478	5.24933	0.999689	0.0210112	0.0187102
GOTERM_BP_DIRECT	GO:0071346~cellular response to type II interferon	7	2.08955	0.00214982	NOS2, STAT1, DAPK1, CASP1, CALM1, TNF, TLR4	333	78	19478	5.24933	0.999689	0.0210112	0.0187102
GOTERM_BP_DIRECT	GO:0031648~protein destabilization	6	1.79104	0.00222819	PRKDC, SRC, PLK1, MDM2, MTOR, SNCA	333	54	19478	6.49917	0.999769	0.0217205	0.0193419
GOTERM_BP_DIRECT	GO:0006606~protein import into nucleus	8	2.38806	0.00226401	MMP12, SYK, TERT, LRRK2, STAT3, AKT1, DRD1, PIK3R1	333	106	19478	4.41453	0.999798	0.0220126	0.0196019
GOTERM_BP_DIRECT	GO:0006955~immune response	20	5.97015	0.00228825	PTGER4, CCR1, OPRD1, C5AR1, PIK3CD, OPRK1, PIK3R1, TNF, IL2, PIK3CG, CTSS, IGF1R, CNR2, CXCR1, HRH2, CTSL, CTSK, CXCR2, TLR4, CTSC	333	537	19478	2.17849	0.999815	0.0221907	0.0197605
GOTERM_BP_DIRECT	GO:0051968~positive regulation of synaptic transmission, glutamatergic	5	1.49254	0.00229624	OXTR, ADORA2A, DRD1, PTGS2, EGFR	333	33	19478	8.8625	0.999821	0.0222	0.0197688
GOTERM_BP_DIRECT	GO:0160049~negative regulation of cGAS/STING signaling pathway	4	1.19403	0.00233061	PARP1, PRKDC, AKT1, AURKB	333	16	19478	14.6231	0.999843	0.0222	0.0197688
GOTERM_BP_DIRECT	GO:0002755~MyD88-dependent toll-like receptor signaling pathway	4	1.19403	0.00233061	IKBKB, TLR9, IRAK4, TLR4	333	16	19478	14.6231	0.999843	0.0222	0.0197688
GOTERM_BP_DIRECT	GO:0044849~estrous cycle	4	1.19403	0.00233061	OXTR, CYP1B1, OPRK1, IGF1R	333	16	19478	14.6231	0.999843	0.0222	0.0197688
GOTERM_BP_DIRECT	GO:0071375~cellular response to peptide hormone stimulus	4	1.19403	0.00233061	GRIA1, CYP11B2, SRC, MDM2	333	16	19478	14.6231	0.999843	0.0222	0.0197688
GOTERM_BP_DIRECT	GO:0051146~striated muscle cell differentiation	4	1.19403	0.00233061	CASP7, CASP3, AKT1, MAPK14	333	16	19478	14.6231	0.999843	0.0222	0.0197688
GOTERM_BP_DIRECT	GO:0002407~dendritic cell chemotaxis	4	1.19403	0.00233061	CCR1, CXCR1, CXCR2, PIK3CG	333	16	19478	14.6231	0.999843	0.0222	0.0197688
GOTERM_BP_DIRECT	GO:0035987~endodermal cell differentiation	5	1.49254	0.0025679	MMP14, MAP2K1, MMP2, MMP8, MMP9	333	34	19478	8.60184	0.999936	0.0243983	0.0217264
GOTERM_BP_DIRECT	GO:0071333~cellular response to glucose stimulus	7	2.08955	0.00260352	ERN1, CPB2, ACE, PIK3CA, OPRK1, NOX4, IGF1R	333	81	19478	5.05491	0.999944	0.0246743	0.0219722
GOTERM_BP_DIRECT	GO:0042742~defense response to bacterium	10	2.98507	0.00272158	CASP7, SYK, NOS2, PLA2G2A, CASP1, TLR9, XIAP, MPO, TLR4, ELANE	333	171	19478	3.42061	0.999964	0.0256906	0.0228772
GOTERM_BP_DIRECT	GO:0000082~G1/S transition of mitotic cell cycle	7	2.08955	0.00276964	CDK6, CDK4, CDK2, BCL2, CDK1, PIM2, CDC25A	333	82	19478	4.99326	0.99997	0.0256906	0.0228772
GOTERM_BP_DIRECT	GO:1904385~cellular response to angiotensin	4	1.19403	0.00279456	PTPN1, RELA, IGF1R, NFE2L2	333	17	19478	13.7629	0.999973	0.0256906	0.0228772
GOTERM_BP_DIRECT	GO:0080090~regulation of primary metabolic process	4	1.19403	0.00279456	PRKCE, TLR9, PRKCA, FGFR1	333	17	19478	13.7629	0.999973	0.0256906	0.0228772
GOTERM_BP_DIRECT	GO:0007195~adenylate cyclase-inhibiting dopamine receptor signaling pathway	3	0.895522	0.00279975	DRD2, DRD3, DRD4	333	5	19478	35.0955	0.999973	0.0256906	0.0228772
GOTERM_BP_DIRECT	GO:1901532~regulation of hematopoietic progenitor cell differentiation	3	0.895522	0.00279975	RARA, KDR, VEGFA	333	5	19478	35.0955	0.999973	0.0256906	0.0228772
GOTERM_BP_DIRECT	GO:0070945~neutrophil-mediated killing of gram-negative bacterium	3	0.895522	0.00279975	DAO, F2, ELANE	333	5	19478	35.0955	0.999973	0.0256906	0.0228772
GOTERM_BP_DIRECT	GO:0051584~regulation of dopamine uptake involved in synaptic transmission	3	0.895522	0.00279975	DRD1, DRD2, DRD3	333	5	19478	35.0955	0.999973	0.0256906	0.0228772
GOTERM_BP_DIRECT	GO:0031622~positive regulation of fever generation	3	0.895522	0.00279975	CNR1, PTGS2, TNF	333	5	19478	35.0955	0.999973	0.0256906	0.0228772
GOTERM_BP_DIRECT	GO:0032264~IMP salvage	3	0.895522	0.00279975	AMPD2, AMPD3, HPRT1	333	5	19478	35.0955	0.999973	0.0256906	0.0228772
GOTERM_BP_DIRECT	GO:0043243~positive regulation of protein-containing complex disassembly	3	0.895522	0.00279975	INSR, TNF, IGF1R	333	5	19478	35.0955	0.999973	0.0256906	0.0228772
GOTERM_BP_DIRECT	GO:0032310~prostaglandin secretion	3	0.895522	0.00279975	P2RX7, NOS2, PTGS2	333	5	19478	35.0955	0.999973	0.0256906	0.0228772
GOTERM_BP_DIRECT	GO:1905278~positive regulation of epithelial tube formation	3	0.895522	0.00279975	PIK3CD, FGF2, VEGFA	333	5	19478	35.0955	0.999973	0.0256906	0.0228772
GOTERM_BP_DIRECT	GO:0090050~positive regulation of cell migration involved in sprouting angiogenesis	5	1.49254	0.00286083	ABL1, KDR, PTGS2, FGF2, VEGFA	333	35	19478	8.35607	0.999979	0.026187	0.0233192
GOTERM_BP_DIRECT	GO:0030182~neuron differentiation	10	2.98507	0.00305539	NTRK2, MAP2K1, WNT3A, HDAC1, CASP3, ERBB2, ABL1, MET, EGFR, EPHA2	333	174	19478	3.36164	0.99999	0.0279	0.0248446
GOTERM_BP_DIRECT	GO:0048678~response to axon injury	5	1.49254	0.00317581	AXL, SLC1A1, CDK1, DRD2, FGF2	333	36	19478	8.12396	0.999993	0.0289291	0.025761
GOTERM_BP_DIRECT	GO:0030224~monocyte differentiation	4	1.19403	0.00331148	CSF1R, FASN, PPARG, VEGFA	333	18	19478	12.9983	0.999996	0.029732	0.026476
GOTERM_BP_DIRECT	GO:0033189~response to vitamin A	4	1.19403	0.00331148	CYP1A1, RARA, PPARG, TYMS	333	18	19478	12.9983	0.999996	0.029732	0.026476
GOTERM_BP_DIRECT	GO:0032148~activation of protein kinase B activity	4	1.19403	0.00331148	INSR, FGF1, ADRA2B, ADRA2A	333	18	19478	12.9983	0.999996	0.029732	0.026476
GOTERM_BP_DIRECT	GO:0045987~positive regulation of smooth muscle contraction	4	1.19403	0.00331148	CHRM3, F2R, PTGS2, ADRA1A	333	18	19478	12.9983	0.999996	0.029732	0.026476
GOTERM_BP_DIRECT	GO:0071380~cellular response to prostaglandin E stimulus	4	1.19403	0.00331148	PTGER4, PRKCE, AKT1, PPARG	333	18	19478	12.9983	0.999996	0.029732	0.026476
GOTERM_BP_DIRECT	GO:0016125~sterol metabolic process	4	1.19403	0.00331148	CYP11B2, CYP51A1, CYP1B1, CYP19A1	333	18	19478	12.9983	0.999996	0.029732	0.026476
GOTERM_BP_DIRECT	GO:0031100~animal organ regeneration	5	1.49254	0.00351363	ACE, FLT3, AXL, CDK1, PPARG	333	37	19478	7.90439	0.999998	0.0312558	0.0278329
GOTERM_BP_DIRECT	GO:0048709~oligodendrocyte differentiation	5	1.49254	0.00351363	NTRK2, HDAC1, ERBB2, CTNNB1, MTOR	333	37	19478	7.90439	0.999998	0.0312558	0.0278329
GOTERM_BP_DIRECT	GO:0010634~positive regulation of epithelial cell migration	5	1.49254	0.00351363	SRC, PRKCE, TACR1, HIF1A, PTK2	333	37	19478	7.90439	0.999998	0.0312558	0.0278329
GOTERM_BP_DIRECT	GO:0010508~positive regulation of autophagy	7	2.08955	0.00351451	GSK3B, GSK3A, DAPK1, LRRK2, TLR9, PIM2, PIK3CB	333	86	19478	4.76102	0.999998	0.0312558	0.0278329
GOTERM_BP_DIRECT	GO:0051301~cell division	16	4.77612	0.00353221	PRKCE, PLK1, CDC25C, NR3C1, CDC25A, SIRT2, AURKB, CDC25B, AURKA, WEE1, CDK6, CDK4, CDK2, CDK1, NEK1, NEK2	333	397	19478	2.35738	0.999998	0.031339	0.027907
GOTERM_BP_DIRECT	GO:0048167~regulation of synaptic plasticity	6	1.79104	0.00354211	HRH1, ACE, F2R, RARA, MAPT, YWHAG	333	60	19478	5.84925	0.999998	0.0313527	0.0279192
GOTERM_BP_DIRECT	GO:0042542~response to hydrogen peroxide	5	1.49254	0.00387505	STAT1, CASP3, MMP2, BCL2, CAPN2	333	38	19478	7.69638	1	0.0337351	0.0300407
GOTERM_BP_DIRECT	GO:0035994~response to muscle stretch	4	1.19403	0.00388318	PIK3CA, MAPK14, RELA, SLC9A1	333	19	19478	12.3142	1	0.0337351	0.0300407
GOTERM_BP_DIRECT	GO:1902236~negative regulation of endoplasmic reticulum stress-induced intrinsic apoptotic signaling pathway	4	1.19403	0.00388318	PTPN1, LRRK2, BCL2L1, HSPA1A	333	19	19478	12.3142	1	0.0337351	0.0300407
GOTERM_BP_DIRECT	GO:0008209~androgen metabolic process	4	1.19403	0.00388318	SRD5A2, AKR1C4, CYP3A4, ESR1	333	19	19478	12.3142	1	0.0337351	0.0300407
GOTERM_BP_DIRECT	GO:0048514~blood vessel morphogenesis	4	1.19403	0.00388318	SYK, FLT4, SLC1A1, CYP1B1	333	19	19478	12.3142	1	0.0337351	0.0300407
GOTERM_BP_DIRECT	GO:0042730~fibrinolysis	4	1.19403	0.00388318	CPB2, SERPINE1, PLG, F2	333	19	19478	12.3142	1	0.0337351	0.0300407
GOTERM_BP_DIRECT	GO:0050995~negative regulation of lipid catabolic process	4	1.19403	0.00388318	ALK, ADORA1, TNF, ADRA2A	333	19	19478	12.3142	1	0.0337351	0.0300407
GOTERM_BP_DIRECT	GO:0046889~positive regulation of lipid biosynthetic process	4	1.19403	0.00388318	NR1H3, AKT1, PPARA, MTOR	333	19	19478	12.3142	1	0.0337351	0.0300407
GOTERM_BP_DIRECT	GO:0120041~positive regulation of macrophage proliferation	3	0.895522	0.00415238	CSF1R, MAPK1, PTK2	333	6	19478	29.2462	1	0.0353376	0.0314677
GOTERM_BP_DIRECT	GO:0038127~ERBB signaling pathway	3	0.895522	0.00415238	ERBB2, MAPK1, EGFR	333	6	19478	29.2462	1	0.0353376	0.0314677
GOTERM_BP_DIRECT	GO:0042713~sperm ejaculation	3	0.895522	0.00415238	OXTR, TACR1, SLC6A4	333	6	19478	29.2462	1	0.0353376	0.0314677
GOTERM_BP_DIRECT	GO:0061370~testosterone biosynthetic process	3	0.895522	0.00415238	SRD5A2, AKR1C3, CYP19A1	333	6	19478	29.2462	1	0.0353376	0.0314677
GOTERM_BP_DIRECT	GO:1902751~positive regulation of cell cycle G2/M phase transition	3	0.895522	0.00415238	CDC25C, CDC25A, CDC25B	333	6	19478	29.2462	1	0.0353376	0.0314677
GOTERM_BP_DIRECT	GO:0032354~response to follicle-stimulating hormone	3	0.895522	0.00415238	SRD5A2, SRD5A1, CYP1B1	333	6	19478	29.2462	1	0.0353376	0.0314677
GOTERM_BP_DIRECT	GO:1990962~xenobiotic transport across blood-brain barrier	3	0.895522	0.00415238	ABCC1, ABCB1, ABCG2	333	6	19478	29.2462	1	0.0353376	0.0314677
GOTERM_BP_DIRECT	GO:0042596~fear response	3	0.895522	0.00415238	ADRB1, ADRA2A, DRD4	333	6	19478	29.2462	1	0.0353376	0.0314677
GOTERM_BP_DIRECT	GO:0051823~regulation of synapse structural plasticity	3	0.895522	0.00415238	CAMK2B, CHRNA7, DRD2	333	6	19478	29.2462	1	0.0353376	0.0314677
GOTERM_BP_DIRECT	GO:0019369~arachidonate metabolic process	5	1.49254	0.00426083	CYP2D6, ALOX5, ALOX15, CYP1B1, PLA2G4A	333	39	19478	7.49904	1	0.0361785	0.0322165
GOTERM_BP_DIRECT	GO:0030539~male genitalia development	4	1.19403	0.00451133	PDGFRA, SRD5A2, SRD5A1, CTNNB1	333	20	19478	11.6985	1	0.038133	0.0339569
GOTERM_BP_DIRECT	GO:0046677~response to antibiotic	4	1.19403	0.00451133	HSP90AA1, MDM2, ALPL, HPSE	333	20	19478	11.6985	1	0.038133	0.0339569
GOTERM_BP_DIRECT	GO:0033077~T cell differentiation in thymus	5	1.49254	0.00467171	CDK6, PRKDC, BCL2, CTNNB1, BRAF	333	40	19478	7.31156	1	0.0392236	0.0349281
GOTERM_BP_DIRECT	GO:0007595~lactation	5	1.49254	0.00467171	OXTR, HIF1A, XDH, SLC6A3, VEGFA	333	40	19478	7.31156	1	0.0392236	0.0349281
GOTERM_BP_DIRECT	GO:0032465~regulation of cytokinesis	5	1.49254	0.00467171	PLK1, CALM1, AURKB, BCL2L1, AURKA	333	40	19478	7.31156	1	0.0392236	0.0349281
GOTERM_BP_DIRECT	GO:0042981~regulation of apoptotic process	12	3.58209	0.00478169	ALK, VCP, HSP90AA1, FLT3, STAT1, DAPK1, APEX1, CASP1, XIAP, AKT1, CTSB, BCL2L1	333	257	19478	2.73117	1	0.0400573	0.0356705
GOTERM_BP_DIRECT	GO:0046854~phosphatidylinositol phosphate biosynthetic process	5	1.49254	0.00510841	PIK3CA, PIK3CD, PIK3CB, PIK3R1, PIK3CG	333	41	19478	7.13323	1	0.0426041	0.0379385
GOTERM_BP_DIRECT	GO:0009755~hormone-mediated signaling pathway	5	1.49254	0.00510841	RXRA, NR1H3, REN, PPARG, PPARA	333	41	19478	7.13323	1	0.0426041	0.0379385
GOTERM_BP_DIRECT	GO:0010976~positive regulation of neuron projection development	8	2.38806	0.0051699	CAMK2B, NTRK2, KDM1A, CNR1, FYN, EPHA3, FGFR1, NFE2L2	333	123	19478	3.80439	1	0.0430214	0.03831
GOTERM_BP_DIRECT	GO:0010800~positive regulation of peptidyl-threonine phosphorylation	4	1.19403	0.00519748	APP, PLK1, MAPK1, CALM1	333	21	19478	11.1414	1	0.0430599	0.0383444
GOTERM_BP_DIRECT	GO:0045780~positive regulation of bone resorption	4	1.19403	0.00519748	SYK, SRC, PRKCA, EGFR	333	21	19478	11.1414	1	0.0430599	0.0383444
GOTERM_BP_DIRECT	GO:0007405~neuroblast proliferation	5	1.49254	0.00557163	CTNNB1, DRD2, HIF1A, FGF2, VEGFA	333	42	19478	6.96339	1	0.0459568	0.0409239
GOTERM_BP_DIRECT	GO:0046427~positive regulation of receptor signaling pathway via JAK-STAT	5	1.49254	0.00557163	F2R, KIT, CYP1B1, CALM1, F2	333	42	19478	6.96339	1	0.0459568	0.0409239
GOTERM_BP_DIRECT	GO:0046651~lymphocyte proliferation	3	0.895522	0.00574804	FLT3, IMPDH2, HPRT1	333	7	19478	25.0682	1	0.0466935	0.04158
GOTERM_BP_DIRECT	GO:0060992~response to fungicide	3	0.895522	0.00574804	GRIA1, KDM1A, SRD5A1	333	7	19478	25.0682	1	0.0466935	0.04158
GOTERM_BP_DIRECT	GO:0071393~cellular response to progesterone stimulus	3	0.895522	0.00574804	SRC, CYP1B1, IGF1R	333	7	19478	25.0682	1	0.0466935	0.04158
GOTERM_BP_DIRECT	GO:0060440~trachea formation	3	0.895522	0.00574804	MAP2K1, MAPK1, CTNNB1	333	7	19478	25.0682	1	0.0466935	0.04158
GOTERM_BP_DIRECT	GO:0046457~prostanoid biosynthetic process	3	0.895522	0.00574804	CBR1, TBXAS1, AKR1C3	333	7	19478	25.0682	1	0.0466935	0.04158
GOTERM_BP_DIRECT	GO:0030540~female genitalia development	3	0.895522	0.00574804	SRD5A2, SRD5A1, CYP19A1	333	7	19478	25.0682	1	0.0466935	0.04158
GOTERM_BP_DIRECT	GO:0002318~myeloid progenitor cell differentiation	3	0.895522	0.00574804	FLT3, KIT, BRAF	333	7	19478	25.0682	1	0.0466935	0.04158
GOTERM_BP_DIRECT	GO:0050965~detection of temperature stimulus involved in sensory perception of pain	4	1.19403	0.00594304	ADORA1, TRPV1, HTR2A, COMT	333	22	19478	10.635	1	0.0480694	0.0428052
GOTERM_BP_DIRECT	GO:0010759~positive regulation of macrophage chemotaxis	4	1.19403	0.00594304	CSF1R, C5AR1, MAPK1, PTK2	333	22	19478	10.635	1	0.0480694	0.0428052
GOTERM_BP_DIRECT	GO:0042307~positive regulation of protein import into nucleus	5	1.49254	0.00606207	HSP90AA1, CDK1, PIK3R1, MAPK14, PTGS2	333	43	19478	6.80145	1	0.0489268	0.0435687
GOTERM_BP_DIRECT	GO:0043473~pigmentation	4	1.19403	0.00674928	MC1R, KIT, TYR, DRD2	333	23	19478	10.1726	1	0.054124	0.0481968
GOTERM_BP_DIRECT	GO:0036092~phosphatidylinositol-3-phosphate biosynthetic process	4	1.19403	0.00674928	PIK3CA, PIK3CD, PIK3CB, PIK3CG	333	23	19478	10.1726	1	0.054124	0.0481968
GOTERM_BP_DIRECT	GO:0002223~stimulatory C-type lectin receptor signaling pathway	4	1.19403	0.00674928	IKBKB, SYK, SRC, FYN	333	23	19478	10.1726	1	0.054124	0.0481968
GOTERM_BP_DIRECT	GO:0050679~positive regulation of epithelial cell proliferation	6	1.79104	0.00684077	ERBB2, C5AR1, TACR1, HRAS, EGFR, VEGFA	333	70	19478	5.01364	1	0.0547407	0.0487459
GOTERM_BP_DIRECT	GO:0046330~positive regulation of JNK cascade	7	2.08955	0.00697517	APP, FLT4, TLR9, XIAP, HRAS, TNF, TLR4	333	99	19478	4.13583	1	0.0556975	0.0495979
GOTERM_BP_DIRECT	GO:0006469~negative regulation of protein kinase activity	5	1.49254	0.00712725	AKT1, EPHB2, EPHA1, YWHAG, SNCA	333	45	19478	6.49917	1	0.0566707	0.0504646
GOTERM_BP_DIRECT	GO:0032526~response to retinoic acid	5	1.49254	0.00712725	RARG, RXRA, MMP2, RARA, CD38	333	45	19478	6.49917	1	0.0566707	0.0504646
GOTERM_BP_DIRECT	GO:2000641~regulation of early endosome to late endosome transport	3	0.895522	0.00757808	MAP2K1, SRC, MAPK1	333	8	19478	21.9347	1	0.0593112	0.0528159
GOTERM_BP_DIRECT	GO:0060740~prostate gland epithelium morphogenesis	3	0.895522	0.00757808	AR, RARG, MMP2	333	8	19478	21.9347	1	0.0593112	0.0528159
GOTERM_BP_DIRECT	GO:0061044~negative regulation of vascular wound healing	3	0.895522	0.00757808	ALOX5, SERPINE1, TNF	333	8	19478	21.9347	1	0.0593112	0.0528159
GOTERM_BP_DIRECT	GO:0014074~response to purine-containing compound	3	0.895522	0.00757808	ADORA2A, ADORA1, SLC6A1	333	8	19478	21.9347	1	0.0593112	0.0528159
GOTERM_BP_DIRECT	GO:0007077~mitotic nuclear membrane disassembly	3	0.895522	0.00757808	PLK1, CDK1, PRKCA	333	8	19478	21.9347	1	0.0593112	0.0528159
GOTERM_BP_DIRECT	GO:2000272~negative regulation of signaling receptor activity	3	0.895522	0.00757808	PPARG, PPARA, TNF	333	8	19478	21.9347	1	0.0593112	0.0528159
GOTERM_BP_DIRECT	GO:0003417~growth plate cartilage development	3	0.895522	0.00757808	MMP13, RARA, RARB	333	8	19478	21.9347	1	0.0593112	0.0528159
GOTERM_BP_DIRECT	GO:2000378~negative regulation of reactive oxygen species metabolic process	4	1.19403	0.00761737	MMP3, BCL2, HIF1A, SIRT2	333	24	19478	9.74875	1	0.0593112	0.0528159
GOTERM_BP_DIRECT	GO:0006809~nitric oxide biosynthetic process	4	1.19403	0.00761737	NOS2, CYP1B1, AKT1, TLR4	333	24	19478	9.74875	1	0.0593112	0.0528159
GOTERM_BP_DIRECT	GO:0051893~regulation of focal adhesion assembly	4	1.19403	0.00761737	PTK2, RHOA, EPHA3, SLC9A1	333	24	19478	9.74875	1	0.0593112	0.0528159
GOTERM_BP_DIRECT	GO:0048286~lung alveolus development	5	1.49254	0.0083091	MMP12, ACE, FLT4, KDR, PGR	333	47	19478	6.22261	1	0.0645633	0.0574928
GOTERM_BP_DIRECT	GO:0007596~blood coagulation	7	2.08955	0.00841462	CPB2, ADORA2A, F10, HNF4A, PLG, F2, F3	333	103	19478	3.97522	1	0.0652481	0.0581026
GOTERM_BP_DIRECT	GO:0043303~mast cell degranulation	4	1.19403	0.00854837	SYK, KIT, PIK3CD, PIK3CG	333	25	19478	9.3588	1	0.0657418	0.0585423
GOTERM_BP_DIRECT	GO:0030325~adrenal gland development	4	1.19403	0.00854837	PDGFRA, INSR, CYP1B1, NR3C1	333	25	19478	9.3588	1	0.0657418	0.0585423
GOTERM_BP_DIRECT	GO:0046686~response to cadmium ion	4	1.19403	0.00854837	CPA1, TERT, KIT, CDK1	333	25	19478	9.3588	1	0.0657418	0.0585423
GOTERM_BP_DIRECT	GO:0071280~cellular response to copper ion	4	1.19403	0.00854837	BACE1, CYP1A1, NFE2L2, SNCA	333	25	19478	9.3588	1	0.0657418	0.0585423
GOTERM_BP_DIRECT	GO:0006366~transcription by RNA polymerase II	11	3.28358	0.00908923	CDK9, AR, PARP1, WNT3A, HNF4A, CTNNB1, PIK3R1, MAPK14, ESR1, FGF2, IL2	333	243	19478	2.64781	1	0.0697584	0.062119
GOTERM_BP_DIRECT	GO:0008360~regulation of cell shape	8	2.38806	0.00916556	CSF1R, HCK, KIT, KDR, FYN, F2, PTK2, VEGFA	333	137	19478	3.41562	1	0.0702007	0.0625129
GOTERM_BP_DIRECT	GO:2000773~negative regulation of cellular senescence	4	1.19403	0.0095432	CDK6, TERT, ABL1, MIF	333	26	19478	8.99884	1	0.0713152	0.0635053
GOTERM_BP_DIRECT	GO:0050900~leukocyte migration	4	1.19403	0.0095432	SRC, LCK, ADORA1, FYN	333	26	19478	8.99884	1	0.0713152	0.0635053
GOTERM_BP_DIRECT	GO:0002053~positive regulation of mesenchymal cell proliferation	4	1.19403	0.0095432	STAT1, KDR, CTNNB1, FGFR1	333	26	19478	8.99884	1	0.0713152	0.0635053
GOTERM_BP_DIRECT	GO:0032868~response to insulin	6	1.79104	0.00961791	CTSK, ALPL, OPRK1, MAPK14, PPARA, RELA	333	76	19478	4.61783	1	0.0713152	0.0635053
GOTERM_BP_DIRECT	GO:0060070~canonical Wnt signaling pathway	7	2.08955	0.00962581	GSK3B, EDNRA, RARG, WNT3A, LRRK2, CTNNB1, FGF2	333	106	19478	3.86271	1	0.0713152	0.0635053
GOTERM_BP_DIRECT	GO:0050798~activated T cell proliferation	3	0.895522	0.00963411	ABL1, FYN, IL2	333	9	19478	19.4975	1	0.0713152	0.0635053
GOTERM_BP_DIRECT	GO:0042416~dopamine biosynthetic process	3	0.895522	0.00963411	DAO, SLC6A3, SNCA	333	9	19478	19.4975	1	0.0713152	0.0635053
GOTERM_BP_DIRECT	GO:0097700~vascular endothelial cell response to laminar fluid shear stress	3	0.895522	0.00963411	CAPN2, AKT1, MTOR	333	9	19478	19.4975	1	0.0713152	0.0635053
GOTERM_BP_DIRECT	GO:0006089~lactate metabolic process	3	0.895522	0.00963411	LDHB, LDHA, HIF1A	333	9	19478	19.4975	1	0.0713152	0.0635053
GOTERM_BP_DIRECT	GO:0015844~monoamine transport	3	0.895522	0.00963411	SLC6A2, SLC6A3, SLC6A4	333	9	19478	19.4975	1	0.0713152	0.0635053
GOTERM_BP_DIRECT	GO:0002070~epithelial cell maturation	3	0.895522	0.00963411	KDR, AKR1B1, VEGFA	333	9	19478	19.4975	1	0.0713152	0.0635053
GOTERM_BP_DIRECT	GO:0038133~ERBB2-ERBB3 signaling pathway	3	0.895522	0.00963411	MAP2K1, ERBB2, MAPK1	333	9	19478	19.4975	1	0.0713152	0.0635053
GOTERM_BP_DIRECT	GO:0040016~embryonic cleavage	3	0.895522	0.00963411	TOP2A, PIK3CB, TOP1	333	9	19478	19.4975	1	0.0713152	0.0635053
GOTERM_BP_DIRECT	GO:0051901~positive regulation of mitochondrial depolarization	3	0.895522	0.00963411	P2RX7, PARP1, KDR	333	9	19478	19.4975	1	0.0713152	0.0635053
GOTERM_BP_DIRECT	GO:0061042~vascular wound healing	3	0.895522	0.00963411	KDR, HPSE, VEGFA	333	9	19478	19.4975	1	0.0713152	0.0635053
GOTERM_BP_DIRECT	GO:2000669~negative regulation of dendritic cell apoptotic process	3	0.895522	0.00963411	AXL, BCL2, BCL2L1	333	9	19478	19.4975	1	0.0713152	0.0635053
GOTERM_BP_DIRECT	GO:0042756~drinking behavior	3	0.895522	0.00963411	HTR1B, REN, DRD2	333	9	19478	19.4975	1	0.0713152	0.0635053
GOTERM_BP_DIRECT	GO:0007416~synapse assembly	6	1.79104	0.0101461	GRIA1, ACHE, GRM6, DRD1, MAPT, DRD2	333	77	19478	4.55786	1	0.0748097	0.0666171
GOTERM_BP_DIRECT	GO:0050731~positive regulation of peptidyl-tyrosine phosphorylation	6	1.79104	0.0101461	SYK, SRC, ABL1, HTR2A, MTOR, VEGFA	333	77	19478	4.55786	1	0.0748097	0.0666171
GOTERM_BP_DIRECT	GO:0042130~negative regulation of T cell proliferation	5	1.49254	0.0103111	ARG1, PLA2G2A, PDE5A, PLA2G5, IDO1	333	50	19478	5.84925	1	0.0758778	0.0675683
GOTERM_BP_DIRECT	GO:0032727~positive regulation of interferon-alpha production	4	1.19403	0.0106027	MMP12, STAT1, TLR9, TLR4	333	27	19478	8.66555	1	0.0775672	0.0690726
GOTERM_BP_DIRECT	GO:0098719~sodium ion import across plasma membrane	4	1.19403	0.0106027	SLC5A1, SLC6A1, SLC5A2, SLC9A1	333	27	19478	8.66555	1	0.0775672	0.0690726
GOTERM_BP_DIRECT	GO:1903076~regulation of protein localization to plasma membrane	4	1.19403	0.0106027	CAMK2B, AR, MMP14, PIK3R1	333	27	19478	8.66555	1	0.0775672	0.0690726
GOTERM_BP_DIRECT	GO:0042060~wound healing	6	1.79104	0.0106937	PDGFRA, ERBB2, ALOX15, FGF1, PPARA, FGF2	333	78	19478	4.49942	1	0.0779293	0.0693951
GOTERM_BP_DIRECT	GO:0008217~regulation of blood pressure	6	1.79104	0.0106937	EDNRA, ACE, REN, PPARG, PTGS2, PTGS1	333	78	19478	4.49942	1	0.0779293	0.0693951
GOTERM_BP_DIRECT	GO:0051649~establishment of localization in cell	7	2.08955	0.0109564	AXL, CHRNA7, PRKCE, BCL2, ABL1, PLA2G4A, CFTR	333	109	19478	3.7564	1	0.0796887	0.0709618
GOTERM_BP_DIRECT	GO:0006836~neurotransmitter transport	5	1.49254	0.0110419	SLC1A1, SLC6A1, SLC6A2, SLC6A3, SLC6A4	333	51	19478	5.73456	1	0.0801549	0.0713769
GOTERM_BP_DIRECT	GO:0010332~response to gamma radiation	4	1.19403	0.0117276	POLB, PARP1, PRKDC, BCL2	333	28	19478	8.35607	1	0.0829137	0.0738337
GOTERM_BP_DIRECT	GO:0010875~positive regulation of cholesterol efflux	4	1.19403	0.0117276	RXRA, NR1H3, PPARG, CES1	333	28	19478	8.35607	1	0.0829137	0.0738337
GOTERM_BP_DIRECT	GO:0016540~protein autoprocessing	4	1.19403	0.0117276	PARP1, CTSL, CASP1, CAPN2	333	28	19478	8.35607	1	0.0829137	0.0738337
GOTERM_BP_DIRECT	GO:0070373~negative regulation of ERK1 and ERK2 cascade	6	1.79104	0.0118491	PTPN1, ABL1, TLR9, EPHB2, TLR4, PTPN2	333	80	19478	4.38694	1	0.0829137	0.0738337
GOTERM_BP_DIRECT	GO:0071394~cellular response to testosterone stimulus	3	0.895522	0.0119079	AR, SRD5A1, IGF1R	333	10	19478	17.5477	1	0.0829137	0.0738337
GOTERM_BP_DIRECT	GO:0060080~inhibitory postsynaptic potential	3	0.895522	0.0119079	ADORA2A, GRIK2, DRD4	333	10	19478	17.5477	1	0.0829137	0.0738337
GOTERM_BP_DIRECT	GO:0097067~cellular response to thyroid hormone stimulus	3	0.895522	0.0119079	CTSL, CTSS, CTSB	333	10	19478	17.5477	1	0.0829137	0.0738337
GOTERM_BP_DIRECT	GO:0014824~artery smooth muscle contraction	3	0.895522	0.0119079	EDNRA, CD38, HTR2A	333	10	19478	17.5477	1	0.0829137	0.0738337
GOTERM_BP_DIRECT	GO:0060259~regulation of feeding behavior	3	0.895522	0.0119079	CNR1, STAT3, TACR3	333	10	19478	17.5477	1	0.0829137	0.0738337
GOTERM_BP_DIRECT	GO:1905039~carboxylic acid transmembrane transport	3	0.895522	0.0119079	ABCC1, SLC16A1, ABCB1	333	10	19478	17.5477	1	0.0829137	0.0738337
GOTERM_BP_DIRECT	GO:0003084~positive regulation of systemic arterial blood pressure	3	0.895522	0.0119079	PTPN1, ACE, ADORA1	333	10	19478	17.5477	1	0.0829137	0.0738337
GOTERM_BP_DIRECT	GO:0071803~positive regulation of podosome assembly	3	0.895522	0.0119079	SRC, TNF, RHOA	333	10	19478	17.5477	1	0.0829137	0.0738337
GOTERM_BP_DIRECT	GO:1903980~positive regulation of microglial cell activation	3	0.895522	0.0119079	LRRK2, MMP8, CTSC	333	10	19478	17.5477	1	0.0829137	0.0738337
GOTERM_BP_DIRECT	GO:0043268~positive regulation of potassium ion transport	3	0.895522	0.0119079	ADORA1, DRD1, ADRA2A	333	10	19478	17.5477	1	0.0829137	0.0738337
GOTERM_BP_DIRECT	GO:0010888~negative regulation of lipid storage	3	0.895522	0.0119079	PPARG, TNF, PTPN2	333	10	19478	17.5477	1	0.0829137	0.0738337
GOTERM_BP_DIRECT	GO:0061298~retina vasculature development in camera-type eye	3	0.895522	0.0119079	PDGFRB, PDGFRA, HIF1A	333	10	19478	17.5477	1	0.0829137	0.0738337
GOTERM_BP_DIRECT	GO:0150077~regulation of neuroinflammatory response	3	0.895522	0.0119079	MMP3, PTGS2, MMP9	333	10	19478	17.5477	1	0.0829137	0.0738337
GOTERM_BP_DIRECT	GO:0032741~positive regulation of interleukin-18 production	3	0.895522	0.0119079	CASP1, TLR9, TNF	333	10	19478	17.5477	1	0.0829137	0.0738337
GOTERM_BP_DIRECT	GO:0035357~peroxisome proliferator activated receptor signaling pathway	3	0.895522	0.0119079	RXRA, PPARG, PPARA	333	10	19478	17.5477	1	0.0829137	0.0738337
GOTERM_BP_DIRECT	GO:0140115~export across plasma membrane	3	0.895522	0.0119079	ABCC1, ABCB1, ABCG2	333	10	19478	17.5477	1	0.0829137	0.0738337
GOTERM_BP_DIRECT	GO:1990416~cellular response to brain-derived neurotrophic factor stimulus	3	0.895522	0.0119079	GRIA1, NTRK2, MAPT	333	10	19478	17.5477	1	0.0829137	0.0738337
GOTERM_BP_DIRECT	GO:0001945~lymph vessel development	3	0.895522	0.0119079	SYK, FLT4, KDR	333	10	19478	17.5477	1	0.0829137	0.0738337
GOTERM_BP_DIRECT	GO:0045732~positive regulation of protein catabolic process	6	1.79104	0.0124573	GSK3B, GSK3A, VCP, HSP90AA1, CSNK2A1, TNF	333	81	19478	4.33278	1	0.0865783	0.0770969
GOTERM_BP_DIRECT	GO:0071480~cellular response to gamma radiation	4	1.19403	0.0129186	KDM1A, MDM2, HRAS, BCL2L1	333	29	19478	8.06793	1	0.0892881	0.07951
GOTERM_BP_DIRECT	GO:0045453~bone resorption	4	1.19403	0.0129186	SRC, CTSK, NOX4, CTNNB1	333	29	19478	8.06793	1	0.0892881	0.07951
GOTERM_BP_DIRECT	GO:0019222~regulation of metabolic process	4	1.19403	0.0129186	MC1R, CNR2, CNR1, TNF	333	29	19478	8.06793	1	0.0892881	0.07951
GOTERM_BP_DIRECT	GO:0048863~stem cell differentiation	5	1.49254	0.0134313	KIT, MAPK14, ESR1, FGFR1, SLC9A1	333	54	19478	5.41597	1	0.0926552	0.0825083
GOTERM_BP_DIRECT	GO:0006631~fatty acid metabolic process	7	2.08955	0.0134551	PER2, FASN, CYP1A1, PPARG, PLA2G5, PPARA, SNCA	333	114	19478	3.59164	1	0.0926552	0.0825083
GOTERM_BP_DIRECT	GO:0010592~positive regulation of lamellipodium assembly	4	1.19403	0.0141761	HSP90AA1, PIK3CA, PIK3R1, MTOR	333	30	19478	7.799	1	0.0959354	0.0854293
GOTERM_BP_DIRECT	GO:0071549~cellular response to dexamethasone stimulus	4	1.19403	0.0141761	SRD5A1, NR3C1, EGFR, IGF1R	333	30	19478	7.799	1	0.0959354	0.0854293
GOTERM_BP_DIRECT	GO:0050665~hydrogen peroxide biosynthetic process	3	0.895522	0.0143916	MAOB, CYP1A2, CYP1A1	333	11	19478	15.9525	1	0.0959354	0.0854293
GOTERM_BP_DIRECT	GO:0030193~regulation of blood coagulation	3	0.895522	0.0143916	F2R, EPHB2, F2	333	11	19478	15.9525	1	0.0959354	0.0854293
GOTERM_BP_DIRECT	GO:0007198~adenylate cyclase-inhibiting serotonin receptor signaling pathway	3	0.895522	0.0143916	HTR1A, HTR1B, DRD4	333	11	19478	15.9525	1	0.0959354	0.0854293
GOTERM_BP_DIRECT	GO:0051481~negative regulation of cytosolic calcium ion concentration	3	0.895522	0.0143916	OPRM1, DRD2, DRD3	333	11	19478	15.9525	1	0.0959354	0.0854293
GOTERM_BP_DIRECT	GO:0006476~protein deacetylation	3	0.895522	0.0143916	HDAC4, HDAC1, SIRT2	333	11	19478	15.9525	1	0.0959354	0.0854293
GOTERM_BP_DIRECT	GO:1900015~regulation of cytokine production involved in inflammatory response	3	0.895522	0.0143916	NOS2, ALOX5, MAPK14	333	11	19478	15.9525	1	0.0959354	0.0854293
GOTERM_BP_DIRECT	GO:0071223~cellular response to lipoteichoic acid	3	0.895522	0.0143916	MAPK14, TLR4, RELA	333	11	19478	15.9525	1	0.0959354	0.0854293
GOTERM_BP_DIRECT	GO:0035095~behavioral response to nicotine	3	0.895522	0.0143916	GRM2, CHRNA7, PPARA	333	11	19478	15.9525	1	0.0959354	0.0854293
GOTERM_BP_DIRECT	GO:0007600~sensory perception	3	0.895522	0.0143916	ADORA2A, OPRK1, OPRM1	333	11	19478	15.9525	1	0.0959354	0.0854293
GOTERM_BP_DIRECT	GO:0097062~dendritic spine maintenance	3	0.895522	0.0143916	INSR, FYN, IGF1R	333	11	19478	15.9525	1	0.0959354	0.0854293
GOTERM_BP_DIRECT	GO:1900222~negative regulation of amyloid-beta clearance	3	0.895522	0.0143916	CYP51A1, HMGCR, TNF	333	11	19478	15.9525	1	0.0959354	0.0854293
GOTERM_BP_DIRECT	GO:0070431~nucleotide-binding oligomerization domain containing 2 signaling pathway	3	0.895522	0.0143916	XIAP, TLR4, RELA	333	11	19478	15.9525	1	0.0959354	0.0854293
GOTERM_BP_DIRECT	GO:0048660~regulation of smooth muscle cell proliferation	3	0.895522	0.0143916	PRKDC, CTNNB1, TACR1	333	11	19478	15.9525	1	0.0959354	0.0854293
GOTERM_BP_DIRECT	GO:0048170~positive regulation of long-term neuronal synaptic plasticity	3	0.895522	0.0143916	GRM5, KIT, EPHB2	333	11	19478	15.9525	1	0.0959354	0.0854293
GOTERM_BP_DIRECT	GO:0060020~Bergmann glial cell differentiation	3	0.895522	0.0143916	MAP2K1, ABL1, MAPK1	333	11	19478	15.9525	1	0.0959354	0.0854293
GOTERM_BP_DIRECT	GO:1902036~regulation of hematopoietic stem cell differentiation	3	0.895522	0.0143916	CDK6, PRKDC, ABL1	333	11	19478	15.9525	1	0.0959354	0.0854293
GOTERM_BP_DIRECT	GO:0022008~neurogenesis	6	1.79104	0.0151014	ERBB2, SLC1A1, RARB, FGF1, FGF2, EGFR	333	85	19478	4.12888	1	0.100311	0.0893256
GOTERM_BP_DIRECT	GO:0001889~liver development	6	1.79104	0.0151014	PIK3CA, SRD5A1, HNF4A, RARA, MET, RELA	333	85	19478	4.12888	1	0.100311	0.0893256
GOTERM_BP_DIRECT	GO:0070372~regulation of ERK1 and ERK2 cascade	4	1.19403	0.0155007	SYK, ERBB2, HMGCR, EPHA2	333	31	19478	7.54742	1	0.102419	0.091203
GOTERM_BP_DIRECT	GO:0009409~response to cold	4	1.19403	0.0155007	HSP90AA1, TRPA1, CHRNA7, ADRB1	333	31	19478	7.54742	1	0.102419	0.091203
GOTERM_BP_DIRECT	GO:1900017~positive regulation of cytokine production involved in inflammatory response	4	1.19403	0.0155007	STAT3, HIF1A, TNF, TLR4	333	31	19478	7.54742	1	0.102419	0.091203
GOTERM_BP_DIRECT	GO:0051091~positive regulation of DNA-binding transcription factor activity	6	1.79104	0.0158167	HDAC4, KIT, AKT1, ESR1, TNF, ESR2	333	86	19478	4.08087	1	0.104323	0.0928986
GOTERM_BP_DIRECT	GO:0034644~cellular response to UV	5	1.49254	0.0161265	KDM1A, PARP1, PIK3R1, CDC25A, AURKB	333	57	19478	5.13092	1	0.105809	0.0942215
GOTERM_BP_DIRECT	GO:0006968~cellular defense response	5	1.49254	0.0161265	ITK, ADORA2A, C5AR1, CXCR2, RELA	333	57	19478	5.13092	1	0.105809	0.0942215
GOTERM_BP_DIRECT	GO:0071363~cellular response to growth factor stimulus	5	1.49254	0.0161265	OPRD1, SRD5A1, ERBB2, MDM2, CTNNB1	333	57	19478	5.13092	1	0.105809	0.0942215
GOTERM_BP_DIRECT	GO:0001764~neuron migration	7	2.08955	0.0163274	NTRK2, HSP90AA1, AXL, CTNNB1, FYN, RHOA, FGFR1	333	119	19478	3.44073	1	0.10694	0.0952288
GOTERM_BP_DIRECT	GO:0060326~cell chemotaxis	6	1.79104	0.0165541	PDGFRB, CCR1, PDGFRA, ABCC1, KIT, EPHA2	333	87	19478	4.03396	1	0.108236	0.0963832
GOTERM_BP_DIRECT	GO:0001569~branching involved in blood vessel morphogenesis	4	1.19403	0.0168927	EDNRA, KDR, CTNNB1, VEGFA	333	32	19478	7.31156	1	0.108373	0.0965045
GOTERM_BP_DIRECT	GO:0033554~cellular response to stress	4	1.19403	0.0168927	GRM2, MAPK1, AKT1, MAPK14	333	32	19478	7.31156	1	0.108373	0.0965045
GOTERM_BP_DIRECT	GO:0019082~viral protein processing	4	1.19403	0.0168927	GSK3B, ST6GAL1, GSK3A, ST3GAL3	333	32	19478	7.31156	1	0.108373	0.0965045
GOTERM_BP_DIRECT	GO:0071897~DNA biosynthetic process	4	1.19403	0.0168927	POLB, TERT, SRC, TYMS	333	32	19478	7.31156	1	0.108373	0.0965045
GOTERM_BP_DIRECT	GO:0090263~positive regulation of canonical Wnt signaling pathway	7	2.08955	0.0169488	VCP, WNT3A, SRC, LRRK2, XIAP, FGF2, EGFR	333	120	19478	3.41206	1	0.108373	0.0965045
GOTERM_BP_DIRECT	GO:0051092~positive regulation of NF-kappaB transcription factor activity	7	2.08955	0.0169488	ALK, IKBKB, AR, TNF, TLR4, RELA, HSPA1A	333	120	19478	3.41206	1	0.108373	0.0965045
GOTERM_BP_DIRECT	GO:0001759~organ induction	3	0.895522	0.0170773	FGF1, FGF2, FGFR1	333	12	19478	14.6231	1	0.108373	0.0965045
GOTERM_BP_DIRECT	GO:0034121~regulation of toll-like receptor signaling pathway	3	0.895522	0.0170773	IKBKB, APP, ESR1	333	12	19478	14.6231	1	0.108373	0.0965045
GOTERM_BP_DIRECT	GO:2000343~positive regulation of chemokine (C-X-C motif) ligand 2 production	3	0.895522	0.0170773	MIF, TNF, TLR4	333	12	19478	14.6231	1	0.108373	0.0965045
GOTERM_BP_DIRECT	GO:0002903~negative regulation of B cell apoptotic process	3	0.895522	0.0170773	BCL2, IL2, AURKB	333	12	19478	14.6231	1	0.108373	0.0965045
GOTERM_BP_DIRECT	GO:0097237~cellular response to toxic substance	3	0.895522	0.0170773	OPRD1, CYP1B1, TNF	333	12	19478	14.6231	1	0.108373	0.0965045
GOTERM_BP_DIRECT	GO:0019372~lipoxygenase pathway	3	0.895522	0.0170773	ALOX5, ALOX15, PTGS2	333	12	19478	14.6231	1	0.108373	0.0965045
GOTERM_BP_DIRECT	GO:0050730~regulation of peptidyl-tyrosine phosphorylation	3	0.895522	0.0170773	APP, FYN, EGFR	333	12	19478	14.6231	1	0.108373	0.0965045
GOTERM_BP_DIRECT	GO:0043276~anoikis	3	0.895522	0.0170773	PIK3CA, AKT1, MTOR	333	12	19478	14.6231	1	0.108373	0.0965045
GOTERM_BP_DIRECT	GO:0071493~cellular response to UV-B	3	0.895522	0.0170773	MAPK11, MME, MAPK14	333	12	19478	14.6231	1	0.108373	0.0965045
GOTERM_BP_DIRECT	GO:0043117~positive regulation of vascular permeability	3	0.895522	0.0170773	CXCR2, TACR1, VEGFA	333	12	19478	14.6231	1	0.108373	0.0965045
GOTERM_BP_DIRECT	GO:2000347~positive regulation of hepatocyte proliferation	3	0.895522	0.0170773	WNT3A, FGF1, TNF	333	12	19478	14.6231	1	0.108373	0.0965045
GOTERM_BP_DIRECT	GO:0031397~negative regulation of protein ubiquitination	5	1.49254	0.0170947	PER2, PRKCE, AKT1, FYN, HSPA1A	333	58	19478	5.04246	1	0.108373	0.0965045
GOTERM_BP_DIRECT	GO:0032024~positive regulation of insulin secretion	5	1.49254	0.0180986	CHRM3, PRKCE, CD38, PRKCA, F2	333	59	19478	4.95699	1	0.11435	0.101827
GOTERM_BP_DIRECT	GO:0030282~bone mineralization	5	1.49254	0.0180986	MMP13, ALOX15, ALPL, PTGS2, HIF1A	333	59	19478	4.95699	1	0.11435	0.101827
GOTERM_BP_DIRECT	GO:0007189~adenylate cyclase-activating G protein-coupled receptor signaling pathway	8	2.38806	0.0182679	PTGER4, APP, MC1R, CNR2, ADORA2A, CNR1, DRD1, ADRA2A	333	157	19478	2.98051	1	0.115226	0.102607
GOTERM_BP_DIRECT	GO:0060045~positive regulation of cardiac muscle cell proliferation	4	1.19403	0.0183523	CDK1, MAPK14, FGF2, FGFR1	333	33	19478	7.09	1	0.11537	0.102736
GOTERM_BP_DIRECT	GO:0051881~regulation of mitochondrial membrane potential	4	1.19403	0.0183523	OPRD1, ADORA2A, BCL2, BCL2L1	333	33	19478	7.09	1	0.11537	0.102736
GOTERM_BP_DIRECT	GO:0045597~positive regulation of cell differentiation	5	1.49254	0.0191383	GSK3B, RPS6KA3, AR, CTNNB1, FGFR1	333	60	19478	4.87437	1	0.11991	0.106778
GOTERM_BP_DIRECT	GO:0060348~bone development	5	1.49254	0.0191383	PTGER4, MAPK11, SRD5A2, SRD5A1, MAPK14	333	60	19478	4.87437	1	0.11991	0.106778
GOTERM_BP_DIRECT	GO:0005977~glycogen metabolic process	4	1.19403	0.0198798	GSK3B, GSK3A, PYGL, COMT	333	34	19478	6.88147	1	0.122187	0.108806
GOTERM_BP_DIRECT	GO:0051128~regulation of cellular component organization	3	0.895522	0.0199575	ABL1, PTK2, MTOR	333	13	19478	13.4983	1	0.122187	0.108806
GOTERM_BP_DIRECT	GO:0033628~regulation of cell adhesion mediated by integrin	3	0.895522	0.0199575	PTK2, PIK3CG, EPHA2	333	13	19478	13.4983	1	0.122187	0.108806
GOTERM_BP_DIRECT	GO:1990535~neuron projection maintenance	3	0.895522	0.0199575	APP, INSR, EPHB2	333	13	19478	13.4983	1	0.122187	0.108806
GOTERM_BP_DIRECT	GO:0080135~regulation of cellular response to stress	3	0.895522	0.0199575	PRKDC, OPRM1, MTOR	333	13	19478	13.4983	1	0.122187	0.108806
GOTERM_BP_DIRECT	GO:0010447~response to acidic pH	3	0.895522	0.0199575	SRC, CTSS, SLC9A1	333	13	19478	13.4983	1	0.122187	0.108806
GOTERM_BP_DIRECT	GO:0033690~positive regulation of osteoblast proliferation	3	0.895522	0.0199575	ABL1, HPSE, IGF1R	333	13	19478	13.4983	1	0.122187	0.108806
GOTERM_BP_DIRECT	GO:0051450~myoblast proliferation	3	0.895522	0.0199575	SRC, ABL1, CTNNB1	333	13	19478	13.4983	1	0.122187	0.108806
GOTERM_BP_DIRECT	GO:0050847~progesterone receptor signaling pathway	3	0.895522	0.0199575	SRC, MAPK1, PGR	333	13	19478	13.4983	1	0.122187	0.108806
GOTERM_BP_DIRECT	GO:0050795~regulation of behavior	3	0.895522	0.0199575	HTR1A, HTR2B, HTR1B	333	13	19478	13.4983	1	0.122187	0.108806
GOTERM_BP_DIRECT	GO:0046685~response to arsenic-containing substance	3	0.895522	0.0199575	GRIA1, CYP1A1, CYP1B1	333	13	19478	13.4983	1	0.122187	0.108806
GOTERM_BP_DIRECT	GO:0010763~positive regulation of fibroblast migration	3	0.895522	0.0199575	PRKCE, AKT1, PTK2	333	13	19478	13.4983	1	0.122187	0.108806
GOTERM_BP_DIRECT	GO:0050927~positive regulation of positive chemotaxis	3	0.895522	0.0199575	KDR, F3, VEGFA	333	13	19478	13.4983	1	0.122187	0.108806
GOTERM_BP_DIRECT	GO:0033148~positive regulation of intracellular estrogen receptor signaling pathway	3	0.895522	0.0199575	AR, PARP1, HDAC1	333	13	19478	13.4983	1	0.122187	0.108806
GOTERM_BP_DIRECT	GO:0006730~one-carbon metabolic process	4	1.19403	0.0214754	CA2, CA5A, CA4, CA9	333	35	19478	6.68486	1	0.130839	0.116511
GOTERM_BP_DIRECT	GO:0002027~regulation of heart rate	4	1.19403	0.0214754	EDNRA, MDM2, CALM1, DRD2	333	35	19478	6.68486	1	0.130839	0.116511
GOTERM_BP_DIRECT	GO:0019228~neuronal action potential	4	1.19403	0.0214754	GRIA1, GRIK2, DRD1, MTOR	333	35	19478	6.68486	1	0.130839	0.116511
GOTERM_BP_DIRECT	GO:0045598~regulation of fat cell differentiation	3	0.895522	0.0230248	ALOX5, RORC, TNF	333	14	19478	12.5341	1	0.13738	0.122335
GOTERM_BP_DIRECT	GO:0038166~angiotensin-activated signaling pathway	3	0.895522	0.0230248	ACE, CA2, SRC	333	14	19478	12.5341	1	0.13738	0.122335
GOTERM_BP_DIRECT	GO:1900272~negative regulation of long-term synaptic potentiation	3	0.895522	0.0230248	APP, ADORA1, ABL1	333	14	19478	12.5341	1	0.13738	0.122335
GOTERM_BP_DIRECT	GO:0051149~positive regulation of muscle cell differentiation	3	0.895522	0.0230248	MAPK11, MDM2, MAPK14	333	14	19478	12.5341	1	0.13738	0.122335
GOTERM_BP_DIRECT	GO:0001878~response to yeast	3	0.895522	0.0230248	APP, MPO, ELANE	333	14	19478	12.5341	1	0.13738	0.122335
GOTERM_BP_DIRECT	GO:1903377~negative regulation of oxidative stress-induced neuron intrinsic apoptotic signaling pathway	3	0.895522	0.0230248	CTNNB1, HIF1A, FGF2	333	14	19478	12.5341	1	0.13738	0.122335
GOTERM_BP_DIRECT	GO:0060396~growth hormone receptor signaling pathway	3	0.895522	0.0230248	STAT3, PIK3R1, PTK2	333	14	19478	12.5341	1	0.13738	0.122335
GOTERM_BP_DIRECT	GO:0002281~macrophage activation involved in immune response	3	0.895522	0.0230248	SYK, PRKCE, TNF	333	14	19478	12.5341	1	0.13738	0.122335
GOTERM_BP_DIRECT	GO:0061098~positive regulation of protein tyrosine kinase activity	3	0.895522	0.0230248	PTPN1, CSF1R, NOX4	333	14	19478	12.5341	1	0.13738	0.122335
GOTERM_BP_DIRECT	GO:0030278~regulation of ossification	3	0.895522	0.0230248	PTGER4, MAPK1, MAPK14	333	14	19478	12.5341	1	0.13738	0.122335
GOTERM_BP_DIRECT	GO:0010745~negative regulation of macrophage derived foam cell differentiation	3	0.895522	0.0230248	NR1H3, PPARG, PPARA	333	14	19478	12.5341	1	0.13738	0.122335
GOTERM_BP_DIRECT	GO:0002523~leukocyte migration involved in inflammatory response	3	0.895522	0.0230248	ALOX5, TNF, ELANE	333	14	19478	12.5341	1	0.13738	0.122335
GOTERM_BP_DIRECT	GO:1904996~positive regulation of leukocyte adhesion to vascular endothelial cell	3	0.895522	0.0230248	TNF, RELA, RHOA	333	14	19478	12.5341	1	0.13738	0.122335
GOTERM_BP_DIRECT	GO:0030225~macrophage differentiation	4	1.19403	0.0231389	CSF1R, PARP1, MMP9, VEGFA	333	36	19478	6.49917	1	0.137624	0.122552
GOTERM_BP_DIRECT	GO:0048873~homeostasis of number of cells within a tissue	4	1.19403	0.0231389	P2RX7, F2R, BCL2, VEGFA	333	36	19478	6.49917	1	0.137624	0.122552
GOTERM_BP_DIRECT	GO:0010975~regulation of neuron projection development	4	1.19403	0.0248706	GSK3B, GSK3A, AKT1, RHOA	333	37	19478	6.32351	1	0.147078	0.130971
GOTERM_BP_DIRECT	GO:0043687~post-translational protein modification	4	1.19403	0.0248706	CDK2, PRKCA, SIRT2, AURKB	333	37	19478	6.32351	1	0.147078	0.130971
GOTERM_BP_DIRECT	GO:0001890~placenta development	4	1.19403	0.0248706	MME, PPARG, MAPK14, PTK2	333	37	19478	6.32351	1	0.147078	0.130971
GOTERM_BP_DIRECT	GO:0001501~skeletal system development	7	2.08955	0.0248854	HDAC4, RPS6KA3, MMP14, ALPL, MMP9, EPHA2, FGFR1	333	131	19478	3.12555	1	0.147078	0.130971
GOTERM_BP_DIRECT	GO:0030097~hemopoiesis	5	1.49254	0.0261476	CSF1R, FLT3, WNT3A, LCK, KIT	333	66	19478	4.43125	1	0.152394	0.135705
GOTERM_BP_DIRECT	GO:0034976~response to endoplasmic reticulum stress	6	1.79104	0.0262047	ERN1, GSK3B, ALOX15, ABL1, PIK3R1, CFTR	333	98	19478	3.58117	1	0.152394	0.135705
GOTERM_BP_DIRECT	GO:1903265~positive regulation of tumor necrosis factor-mediated signaling pathway	3	0.895522	0.026272	CASP1, MMP8, HSPA1A	333	15	19478	11.6985	1	0.152394	0.135705
GOTERM_BP_DIRECT	GO:0048546~digestive tract morphogenesis	3	0.895522	0.026272	BCL2, HIF1A, EGFR	333	15	19478	11.6985	1	0.152394	0.135705
GOTERM_BP_DIRECT	GO:0022408~negative regulation of cell-cell adhesion	3	0.895522	0.026272	ABL1, PTK2, VEGFA	333	15	19478	11.6985	1	0.152394	0.135705
GOTERM_BP_DIRECT	GO:1902166~negative regulation of intrinsic apoptotic signaling pathway in response to DNA damage by p53 class mediator	3	0.895522	0.026272	KDM1A, BCL2, MIF	333	15	19478	11.6985	1	0.152394	0.135705
GOTERM_BP_DIRECT	GO:0001913~T cell mediated cytotoxicity	3	0.895522	0.026272	P2RX7, HPRT1, CTSC	333	15	19478	11.6985	1	0.152394	0.135705
GOTERM_BP_DIRECT	GO:1900034~regulation of cellular response to heat	3	0.895522	0.026272	GSK3B, MAPT, MTOR	333	15	19478	11.6985	1	0.152394	0.135705
GOTERM_BP_DIRECT	GO:0021854~hypothalamus development	3	0.895522	0.026272	SRD5A2, SRD5A1, CTNNB1	333	15	19478	11.6985	1	0.152394	0.135705
GOTERM_BP_DIRECT	GO:0010831~positive regulation of myotube differentiation	3	0.895522	0.026272	MMP14, MAPK14, MTOR	333	15	19478	11.6985	1	0.152394	0.135705
GOTERM_BP_DIRECT	GO:0097049~motor neuron apoptotic process	3	0.895522	0.026272	SLC1A1, BCL2, RHOA	333	15	19478	11.6985	1	0.152394	0.135705
GOTERM_BP_DIRECT	GO:0043068~positive regulation of programmed cell death	3	0.895522	0.026272	RARG, LRRK2, TNF	333	15	19478	11.6985	1	0.152394	0.135705
GOTERM_BP_DIRECT	GO:2001237~negative regulation of extrinsic apoptotic signaling pathway	4	1.19403	0.0266702	LGALS3, AR, SRC, RELA	333	38	19478	6.1571	1	0.154227	0.137337
GOTERM_BP_DIRECT	GO:0007249~canonical NF-kappaB signal transduction	4	1.19403	0.0266702	IKBKB, ABL1, TLR9, RELA	333	38	19478	6.1571	1	0.154227	0.137337
GOTERM_BP_DIRECT	GO:0016525~negative regulation of angiogenesis	7	2.08955	0.0274172	STAT1, ALOX5, CTNNB1, FYN, PPARG, RELA, EPHA2	333	134	19478	3.05558	1	0.158303	0.140967
GOTERM_BP_DIRECT	GO:0001937~negative regulation of endothelial cell proliferation	4	1.19403	0.0285377	STAT1, ALOX5, TNF, XDH	333	39	19478	5.99923	1	0.164519	0.146502
GOTERM_BP_DIRECT	GO:0071560~cellular response to transforming growth factor beta stimulus	5	1.49254	0.0287835	CTSK, ABL1, FYN, NR3C1, IGF1R	333	68	19478	4.30092	1	0.165682	0.147538
GOTERM_BP_DIRECT	GO:0090399~replicative senescence	3	0.895522	0.0296922	MME, TERT, SERPINE1	333	16	19478	10.9673	1	0.168077	0.14967
GOTERM_BP_DIRECT	GO:0002687~positive regulation of leukocyte migration	3	0.895522	0.0296922	TACR1, PIK3R1, VEGFA	333	16	19478	10.9673	1	0.168077	0.14967
GOTERM_BP_DIRECT	GO:0010288~response to lead ion	3	0.895522	0.0296922	BACE1, MAPT, SLC6A1	333	16	19478	10.9673	1	0.168077	0.14967
GOTERM_BP_DIRECT	GO:0055093~response to hyperoxia	3	0.895522	0.0296922	POLB, MMP2, CYP1A1	333	16	19478	10.9673	1	0.168077	0.14967
GOTERM_BP_DIRECT	GO:0003376~sphingosine-1-phosphate receptor signaling pathway	3	0.895522	0.0296922	AKT1, PIK3CB, PIK3CG	333	16	19478	10.9673	1	0.168077	0.14967
GOTERM_BP_DIRECT	GO:0019395~fatty acid oxidation	3	0.895522	0.0296922	ALOX15, PPARG, MAPK14	333	16	19478	10.9673	1	0.168077	0.14967
GOTERM_BP_DIRECT	GO:0099509~regulation of presynaptic cytosolic calcium ion concentration	3	0.895522	0.0296922	CNR1, ADORA1, HTR1B	333	16	19478	10.9673	1	0.168077	0.14967
GOTERM_BP_DIRECT	GO:0046325~negative regulation of D-glucose import	3	0.895522	0.0296922	GSK3A, ACE, TNF	333	16	19478	10.9673	1	0.168077	0.14967
GOTERM_BP_DIRECT	GO:0046007~negative regulation of activated T cell proliferation	3	0.895522	0.0296922	ARG1, CASP3, IDO1	333	16	19478	10.9673	1	0.168077	0.14967
GOTERM_BP_DIRECT	GO:0048599~oocyte development	3	0.895522	0.0296922	BCL2, CTNNB1, PDE5A	333	16	19478	10.9673	1	0.168077	0.14967
GOTERM_BP_DIRECT	GO:0141163~positive regulation of cAMP/PKA signal transduction	3	0.895522	0.0296922	APP, MC1R, MIF	333	16	19478	10.9673	1	0.168077	0.14967
GOTERM_BP_DIRECT	GO:0010977~negative regulation of neuron projection development	5	1.49254	0.0301585	PTPN1, WNT3A, LRRK2, MDM2, CD38	333	69	19478	4.23859	1	0.170459	0.151792
GOTERM_BP_DIRECT	GO:0007155~cell adhesion	17	5.07463	0.0303305	CCR1, AOC3, ACHE, APP, SRC, PRKCE, PRKCA, IL2, LGALS4, HCK, FAP, CYP1B1, CTNNB1, HPSE, EPHB4, EPHA3, EPHA2	333	559	19478	1.77884	1	0.171173	0.152428
GOTERM_BP_DIRECT	GO:0001974~blood vessel remodeling	4	1.19403	0.0304727	EDNRA, ACE, AXL, MDM2	333	40	19478	5.84925	1	0.171718	0.152913
GOTERM_BP_DIRECT	GO:0050829~defense response to Gram-negative bacterium	6	1.79104	0.0315713	APP, MMP7, NOS2, SERPINE1, TLR9, TLR4	333	103	19478	3.40733	1	0.177113	0.157717
GOTERM_BP_DIRECT	GO:0042110~T cell activation	5	1.49254	0.0315717	ITK, LCK, CHRNA7, PIK3CD, PIK3CG	333	70	19478	4.17804	1	0.177113	0.157717
GOTERM_BP_DIRECT	GO:0045668~negative regulation of osteoblast differentiation	5	1.49254	0.0315717	HDAC4, GSK3B, CDK6, PPARG, TNF	333	70	19478	4.17804	1	0.177113	0.157717
GOTERM_BP_DIRECT	GO:0050830~defense response to Gram-positive bacterium	7	2.08955	0.032979	P2RX7, APP, MMP7, PLA2G2A, C5AR1, TNF, EPHA2	333	140	19478	2.92462	1	0.180443	0.160683
GOTERM_BP_DIRECT	GO:0071383~cellular response to steroid hormone stimulus	3	0.895522	0.0332786	AR, NR3C1, HSPA1A	333	17	19478	10.3222	1	0.180443	0.160683
GOTERM_BP_DIRECT	GO:1900119~positive regulation of execution phase of apoptosis	3	0.895522	0.0332786	FAP, HTR2A, SIRT2	333	17	19478	10.3222	1	0.180443	0.160683
GOTERM_BP_DIRECT	GO:0070207~protein homotrimerization	3	0.895522	0.0332786	P2RX7, SIGMAR1, MIF	333	17	19478	10.3222	1	0.180443	0.160683
GOTERM_BP_DIRECT	GO:0034620~cellular response to unfolded protein	3	0.895522	0.0332786	ERN1, PTPN1, HSPA1A	333	17	19478	10.3222	1	0.180443	0.160683
GOTERM_BP_DIRECT	GO:0014002~astrocyte development	3	0.895522	0.0332786	CDK6, DRD1, TLR4	333	17	19478	10.3222	1	0.180443	0.160683
GOTERM_BP_DIRECT	GO:0071732~cellular response to nitric oxide	3	0.895522	0.0332786	PTPN1, CDK2, MMP3	333	17	19478	10.3222	1	0.180443	0.160683
GOTERM_BP_DIRECT	GO:0006691~leukotriene metabolic process	3	0.895522	0.0332786	ABCC1, CPA1, ALOX5	333	17	19478	10.3222	1	0.180443	0.160683
GOTERM_BP_DIRECT	GO:0043171~peptide catabolic process	3	0.895522	0.0332786	ACE, ANPEP, LTA4H	333	17	19478	10.3222	1	0.180443	0.160683
GOTERM_BP_DIRECT	GO:0035162~embryonic hemopoiesis	3	0.895522	0.0332786	KIT, KDR, HIF1A	333	17	19478	10.3222	1	0.180443	0.160683
GOTERM_BP_DIRECT	GO:0008637~apoptotic mitochondrial changes	3	0.895522	0.0332786	AKT1, PIM2, BCL2L1	333	17	19478	10.3222	1	0.180443	0.160683
GOTERM_BP_DIRECT	GO:0051385~response to mineralocorticoid	2	0.597015	0.0338001	SRC, HTR1B	333	2	19478	58.4925	1	0.180443	0.160683
GOTERM_BP_DIRECT	GO:0003340~negative regulation of mesenchymal to epithelial transition involved in metanephros morphogenesis	2	0.597015	0.0338001	STAT1, CTNNB1	333	2	19478	58.4925	1	0.180443	0.160683
GOTERM_BP_DIRECT	GO:1902988~neurofibrillary tangle assembly	2	0.597015	0.0338001	HSP90AA1, MAPT	333	2	19478	58.4925	1	0.180443	0.160683
GOTERM_BP_DIRECT	GO:1990268~response to gold nanoparticle	2	0.597015	0.0338001	MPO, TNF	333	2	19478	58.4925	1	0.180443	0.160683
GOTERM_BP_DIRECT	GO:0097048~dendritic cell apoptotic process	2	0.597015	0.0338001	BCL2, BCL2L1	333	2	19478	58.4925	1	0.180443	0.160683
GOTERM_BP_DIRECT	GO:0038112~interleukin-8-mediated signaling pathway	2	0.597015	0.0338001	CXCR1, CXCR2	333	2	19478	58.4925	1	0.180443	0.160683
GOTERM_BP_DIRECT	GO:0001997~positive regulation of the force of heart contraction by epinephrine-norepinephrine	2	0.597015	0.0338001	ADRB1, ADRA1A	333	2	19478	58.4925	1	0.180443	0.160683
GOTERM_BP_DIRECT	GO:0014048~regulation of glutamate secretion	2	0.597015	0.0338001	GRM2, SNCA	333	2	19478	58.4925	1	0.180443	0.160683
GOTERM_BP_DIRECT	GO:0034516~response to vitamin B6	2	0.597015	0.0338001	KYNU, ALPL	333	2	19478	58.4925	1	0.180443	0.160683
GOTERM_BP_DIRECT	GO:0006581~acetylcholine catabolic process	2	0.597015	0.0338001	ACHE, BCHE	333	2	19478	58.4925	1	0.180443	0.160683
GOTERM_BP_DIRECT	GO:1902202~regulation of hepatocyte growth factor receptor signaling pathway	2	0.597015	0.0338001	PTPN1, PTPN2	333	2	19478	58.4925	1	0.180443	0.160683
GOTERM_BP_DIRECT	GO:0016488~farnesol catabolic process	2	0.597015	0.0338001	AKR1B10, AKR1C3	333	2	19478	58.4925	1	0.180443	0.160683
GOTERM_BP_DIRECT	GO:1905784~regulation of anaphase-promoting complex-dependent catabolic process	2	0.597015	0.0338001	PLK1, CDK2	333	2	19478	58.4925	1	0.180443	0.160683
GOTERM_BP_DIRECT	GO:0036269~swimming behavior	2	0.597015	0.0338001	ALK, IDO1	333	2	19478	58.4925	1	0.180443	0.160683
GOTERM_BP_DIRECT	GO:1904681~response to 3-methylcholanthrene	2	0.597015	0.0338001	CYP1A1, CYP1B1	333	2	19478	58.4925	1	0.180443	0.160683
GOTERM_BP_DIRECT	GO:1903210~podocyte apoptotic process	2	0.597015	0.0338001	EDNRA, ABL1	333	2	19478	58.4925	1	0.180443	0.160683
GOTERM_BP_DIRECT	GO:0002780~antibacterial peptide biosynthetic process	2	0.597015	0.0338001	LGALS4, MMP7	333	2	19478	58.4925	1	0.180443	0.160683
GOTERM_BP_DIRECT	GO:0035747~natural killer cell chemotaxis	2	0.597015	0.0338001	PIK3CD, PIK3CG	333	2	19478	58.4925	1	0.180443	0.160683
GOTERM_BP_DIRECT	GO:0000017~alpha-glucoside transport	2	0.597015	0.0338001	SLC5A1, SLC5A2	333	2	19478	58.4925	1	0.180443	0.160683
GOTERM_BP_DIRECT	GO:2000077~negative regulation of type B pancreatic cell development	2	0.597015	0.0338001	GSK3B, GSK3A	333	2	19478	58.4925	1	0.180443	0.160683
GOTERM_BP_DIRECT	GO:0071882~phospholipase C-activating adrenergic receptor signaling pathway	2	0.597015	0.0338001	ADRA1A, ADRA2A	333	2	19478	58.4925	1	0.180443	0.160683
GOTERM_BP_DIRECT	GO:0001996~positive regulation of heart rate by epinephrine-norepinephrine	2	0.597015	0.0338001	ADRB1, ADRA1A	333	2	19478	58.4925	1	0.180443	0.160683
GOTERM_BP_DIRECT	GO:1900103~positive regulation of endoplasmic reticulum unfolded protein response	2	0.597015	0.0338001	ERN1, PIK3R1	333	2	19478	58.4925	1	0.180443	0.160683
GOTERM_BP_DIRECT	GO:0042113~B cell activation	4	1.19403	0.0345447	HDAC4, CHRNA7, PIK3CD, EPHB2	333	42	19478	5.57071	1	0.183375	0.163293
GOTERM_BP_DIRECT	GO:0032870~cellular response to hormone stimulus	4	1.19403	0.0345447	OXTR, CYP11B2, STAT3, ADRA2A	333	42	19478	5.57071	1	0.183375	0.163293
GOTERM_BP_DIRECT	GO:0032733~positive regulation of interleukin-10 production	4	1.19403	0.0345447	SYK, STAT3, TLR9, TLR4	333	42	19478	5.57071	1	0.183375	0.163293
GOTERM_BP_DIRECT	GO:0043087~regulation of GTPase activity	4	1.19403	0.0345447	NTRK2, EPHA1, PTK2, EPHA3	333	42	19478	5.57071	1	0.183375	0.163293
GOTERM_BP_DIRECT	GO:0030010~establishment of cell polarity	4	1.19403	0.0366809	GSK3B, WEE1, PTK2, IGF1R	333	43	19478	5.44116	1	0.19299	0.171855
GOTERM_BP_DIRECT	GO:0008625~extrinsic apoptotic signaling pathway via death domain receptors	4	1.19403	0.0366809	DAPK1, BCL2, PIK3R1, TNF	333	43	19478	5.44116	1	0.19299	0.171855
GOTERM_BP_DIRECT	GO:1901796~regulation of signal transduction by p53 class mediator	4	1.19403	0.0366809	AKT1, MTOR, AURKB, AURKA	333	43	19478	5.44116	1	0.19299	0.171855
GOTERM_BP_DIRECT	GO:0003085~negative regulation of systemic arterial blood pressure	3	0.895522	0.0370245	ADORA1, TRPV1, TNF	333	18	19478	9.74875	1	0.19299	0.171855
GOTERM_BP_DIRECT	GO:0042574~retinal metabolic process	3	0.895522	0.0370245	AKR1C1, AKR1C3, CYP1B1	333	18	19478	9.74875	1	0.19299	0.171855
GOTERM_BP_DIRECT	GO:0019752~carboxylic acid metabolic process	3	0.895522	0.0370245	LDHB, LDHA, MIF	333	18	19478	9.74875	1	0.19299	0.171855
GOTERM_BP_DIRECT	GO:0034374~low-density lipoprotein particle remodeling	3	0.895522	0.0370245	PLA2G2A, PLA2G5, MPO	333	18	19478	9.74875	1	0.19299	0.171855
GOTERM_BP_DIRECT	GO:0050872~white fat cell differentiation	3	0.895522	0.0370245	PER2, PDGFRA, PPARG	333	18	19478	9.74875	1	0.19299	0.171855
GOTERM_BP_DIRECT	GO:0035234~ectopic germ cell programmed cell death	3	0.895522	0.0370245	PRKDC, KIT, BCL2L1	333	18	19478	9.74875	1	0.19299	0.171855
GOTERM_BP_DIRECT	GO:0060749~mammary gland alveolus development	3	0.895522	0.0370245	AR, ESR1, VEGFA	333	18	19478	9.74875	1	0.19299	0.171855
GOTERM_BP_DIRECT	GO:0007413~axonal fasciculation	3	0.895522	0.0370245	CNR1, CASP3, EPHB2	333	18	19478	9.74875	1	0.19299	0.171855
GOTERM_BP_DIRECT	GO:0051044~positive regulation of membrane protein ectodomain proteolysis	3	0.895522	0.0370245	APP, TNF, ADRA2A	333	18	19478	9.74875	1	0.19299	0.171855
GOTERM_BP_DIRECT	GO:0061045~negative regulation of wound healing	3	0.895522	0.0370245	ALOX5, SERPINE1, FGF2	333	18	19478	9.74875	1	0.19299	0.171855
GOTERM_BP_DIRECT	GO:0001701~in utero embryonic development	9	2.68657	0.037865	POLB, PDGFRA, AR, EDNRA, WNT3A, CTNNB1, FGFR1, BCL2L1, VEGFA	333	223	19478	2.36068	1	0.197098	0.175513
GOTERM_BP_DIRECT	GO:0016042~lipid catabolic process	6	1.79104	0.0388594	LIPE, PLA2G2A, ADORA1, PLA2G5, SIRT2, CES1	333	109	19478	3.21977	1	0.201282	0.179239
GOTERM_BP_DIRECT	GO:0048870~cell motility	4	1.19403	0.0388834	MMP14, MAP2K1, PTK2, EPHA2	333	44	19478	5.3175	1	0.201282	0.179239
GOTERM_BP_DIRECT	GO:0042098~T cell proliferation	4	1.19403	0.0388834	P2RX7, PDE5A, PIK3CG, IDO1	333	44	19478	5.3175	1	0.201282	0.179239
GOTERM_BP_DIRECT	GO:0071526~semaphorin-plexin signaling pathway	4	1.19403	0.0388834	ERBB2, KDR, MET, RHOA	333	44	19478	5.3175	1	0.201282	0.179239
GOTERM_BP_DIRECT	GO:0031398~positive regulation of protein ubiquitination	5	1.49254	0.0408585	GSK3B, GSK3A, KDM1A, LRRK2, XIAP	333	76	19478	3.84819	1	0.20896	0.186076
GOTERM_BP_DIRECT	GO:0051930~regulation of sensory perception of pain	3	0.895522	0.0409235	F2R, ADORA1, GRM1	333	19	19478	9.23566	1	0.20896	0.186076
GOTERM_BP_DIRECT	GO:0031396~regulation of protein ubiquitination	3	0.895522	0.0409235	HSP90AA1, CTNNB1, HSPA1A	333	19	19478	9.23566	1	0.20896	0.186076
GOTERM_BP_DIRECT	GO:0060065~uterus development	3	0.895522	0.0409235	SRC, ESR1, CYP19A1	333	19	19478	9.23566	1	0.20896	0.186076
GOTERM_BP_DIRECT	GO:1902176~negative regulation of oxidative stress-induced intrinsic apoptotic signaling pathway	3	0.895522	0.0409235	AKT1, FYN, NFE2L2	333	19	19478	9.23566	1	0.20896	0.186076
GOTERM_BP_DIRECT	GO:0043277~apoptotic cell clearance	3	0.895522	0.0409235	ALOX15, RARA, NR1H3	333	19	19478	9.23566	1	0.20896	0.186076
GOTERM_BP_DIRECT	GO:0071548~response to dexamethasone	3	0.895522	0.0409235	ACE, PIK3CA, CYP1B1	333	19	19478	9.23566	1	0.20896	0.186076
GOTERM_BP_DIRECT	GO:0033280~response to vitamin D	3	0.895522	0.0409235	ALPL, TYR, PTGS2	333	19	19478	9.23566	1	0.20896	0.186076
GOTERM_BP_DIRECT	GO:0010812~negative regulation of cell-substrate adhesion	3	0.895522	0.0409235	PTPN1, PLG, RHOA	333	19	19478	9.23566	1	0.20896	0.186076
GOTERM_BP_DIRECT	GO:0043200~response to amino acid	3	0.895522	0.0409235	CASP3, RELA, MTOR	333	19	19478	9.23566	1	0.20896	0.186076
GOTERM_BP_DIRECT	GO:0032091~negative regulation of protein binding	4	1.19403	0.0411517	KDM1A, LRRK2, AKT1, AURKA	333	45	19478	5.19933	1	0.20984	0.18686
GOTERM_BP_DIRECT	GO:0010468~regulation of gene expression	9	2.68657	0.0413261	APP, CDK6, CDK4, CYP1A2, CDK2, BCL2, TLR9, AHR, HIF1A	333	227	19478	2.31909	1	0.210444	0.187397
GOTERM_BP_DIRECT	GO:0030336~negative regulation of cell migration	8	2.38806	0.0414796	GSK3B, HDAC1, SERPINE1, BCL2, CYP1B1, MIF, DRD2, EPHA1	333	187	19478	2.50235	1	0.210939	0.187839
GOTERM_BP_DIRECT	GO:0009615~response to virus	6	1.79104	0.0428576	IKBKB, CDK6, ODC1, PIM2, TNF, BCL2L1	333	112	19478	3.13353	1	0.217357	0.193554
GOTERM_BP_DIRECT	GO:0035264~multicellular organism growth	6	1.79104	0.0428576	AR, RARG, RARA, RARB, COMT, MTOR	333	112	19478	3.13353	1	0.217357	0.193554
GOTERM_BP_DIRECT	GO:0010666~positive regulation of cardiac muscle cell apoptotic process	3	0.895522	0.0449693	PTPN1, CXCR2, CAPN2	333	20	19478	8.77387	1	0.226841	0.201999
GOTERM_BP_DIRECT	GO:0071318~cellular response to ATP	3	0.895522	0.0449693	P2RX7, TRPV1, PTGS2	333	20	19478	8.77387	1	0.226841	0.201999
GOTERM_BP_DIRECT	GO:0006801~superoxide metabolic process	3	0.895522	0.0449693	NOS2, SLC1A1, NOX4	333	20	19478	8.77387	1	0.226841	0.201999
GOTERM_BP_DIRECT	GO:2000647~negative regulation of stem cell proliferation	3	0.895522	0.0449693	RARG, RARB, FGF2	333	20	19478	8.77387	1	0.226841	0.201999
GOTERM_BP_DIRECT	GO:0009411~response to UV	4	1.19403	0.0458836	CASP7, CASP3, TYR, ELANE	333	47	19478	4.97808	1	0.231143	0.20583
GOTERM_BP_DIRECT	GO:0043124~negative regulation of canonical NF-kappaB signal transduction	5	1.49254	0.046023	STAT1, HDAC1, CHRNA7, STAT3, ESR1	333	79	19478	3.70206	1	0.231534	0.206178
GOTERM_BP_DIRECT	GO:0042632~cholesterol homeostasis	6	1.79104	0.0470945	HNF4A, EPHX2, AKR1C1, NR1H3, AMPD2, CES1	333	115	19478	3.05178	1	0.236291	0.210414
GOTERM_BP_DIRECT	GO:0007005~mitochondrion organization	6	1.79104	0.0470945	P2RX7, GSK3B, EDNRA, TERT, PARP1, LRRK2	333	115	19478	3.05178	1	0.236291	0.210414
GOTERM_BP_DIRECT	GO:0032720~negative regulation of tumor necrosis factor production	5	1.49254	0.0478216	MC1R, AXL, CHRNA7, RARA, TLR4	333	80	19478	3.65578	1	0.239423	0.213203
GOTERM_BP_DIRECT	GO:0001933~negative regulation of protein phosphorylation	4	1.19403	0.0483462	PRKDC, IGFBP3, EPHB2, XDH	333	48	19478	4.87437	1	0.239423	0.213203
GOTERM_BP_DIRECT	GO:0048545~response to steroid hormone	3	0.895522	0.0491558	SRD5A2, IDH1, MDM2	333	21	19478	8.35607	1	0.239423	0.213203
GOTERM_BP_DIRECT	GO:0021954~central nervous system neuron development	3	0.895522	0.0491558	NTRK2, HPRT1, MAPT	333	21	19478	8.35607	1	0.239423	0.213203
GOTERM_BP_DIRECT	GO:0072277~metanephric glomerular capillary formation	2	0.597015	0.0502705	PDGFRB, PDGFRA	333	3	19478	38.995	1	0.239423	0.213203
GOTERM_BP_DIRECT	GO:0060748~tertiary branching involved in mammary gland duct morphogenesis	2	0.597015	0.0502705	AR, PGR	333	3	19478	38.995	1	0.239423	0.213203
GOTERM_BP_DIRECT	GO:1904339~negative regulation of dopaminergic neuron differentiation	2	0.597015	0.0502705	GSK3B, WNT3A	333	3	19478	38.995	1	0.239423	0.213203
GOTERM_BP_DIRECT	GO:0009820~alkaloid metabolic process	2	0.597015	0.0502705	CYP2D6, CYP1A2	333	3	19478	38.995	1	0.239423	0.213203
GOTERM_BP_DIRECT	GO:0070141~response to UV-A	2	0.597015	0.0502705	AKT1, EGFR	333	3	19478	38.995	1	0.239423	0.213203
GOTERM_BP_DIRECT	GO:0002366~leukocyte activation involved in immune response	2	0.597015	0.0502705	SYK, IL2	333	3	19478	38.995	1	0.239423	0.213203
GOTERM_BP_DIRECT	GO:0018894~dibenzo-p-dioxin metabolic process	2	0.597015	0.0502705	SRD5A2, CYP1A2	333	3	19478	38.995	1	0.239423	0.213203
GOTERM_BP_DIRECT	GO:2000544~regulation of endothelial cell chemotaxis to fibroblast growth factor	2	0.597015	0.0502705	FGF1, FGF2	333	3	19478	38.995	1	0.239423	0.213203
GOTERM_BP_DIRECT	GO:1900195~positive regulation of oocyte maturation	2	0.597015	0.0502705	SIRT2, AURKA	333	3	19478	38.995	1	0.239423	0.213203
GOTERM_BP_DIRECT	GO:0002730~regulation of dendritic cell cytokine production	2	0.597015	0.0502705	TLR9, TLR4	333	3	19478	38.995	1	0.239423	0.213203
GOTERM_BP_DIRECT	GO:0046960~sensitization	2	0.597015	0.0502705	DRD1, HTR2A	333	3	19478	38.995	1	0.239423	0.213203
GOTERM_BP_DIRECT	GO:0060083~smooth muscle contraction involved in micturition	2	0.597015	0.0502705	TRPV1, TACR1	333	3	19478	38.995	1	0.239423	0.213203
GOTERM_BP_DIRECT	GO:0061198~fungiform papilla formation	2	0.597015	0.0502705	HDAC1, CTNNB1	333	3	19478	38.995	1	0.239423	0.213203
GOTERM_BP_DIRECT	GO:0038171~cannabinoid signaling pathway	2	0.597015	0.0502705	CNR2, CNR1	333	3	19478	38.995	1	0.239423	0.213203
GOTERM_BP_DIRECT	GO:0016101~diterpenoid metabolic process	2	0.597015	0.0502705	SRD5A1, EGFR	333	3	19478	38.995	1	0.239423	0.213203
GOTERM_BP_DIRECT	GO:0046717~acid secretion	2	0.597015	0.0502705	DRD2, DRD3	333	3	19478	38.995	1	0.239423	0.213203
GOTERM_BP_DIRECT	GO:0043366~beta selection	2	0.597015	0.0502705	SYK, RHOA	333	3	19478	38.995	1	0.239423	0.213203
GOTERM_BP_DIRECT	GO:1904999~positive regulation of leukocyte adhesion to arterial endothelial cell	2	0.597015	0.0502705	ALOX5, TNF	333	3	19478	38.995	1	0.239423	0.213203
GOTERM_BP_DIRECT	GO:0035306~positive regulation of dephosphorylation	2	0.597015	0.0502705	SRC, ADORA1	333	3	19478	38.995	1	0.239423	0.213203
GOTERM_BP_DIRECT	GO:0010604~positive regulation of macromolecule metabolic process	2	0.597015	0.0502705	IKBKB, FGFR1	333	3	19478	38.995	1	0.239423	0.213203
GOTERM_BP_DIRECT	GO:0060374~mast cell differentiation	2	0.597015	0.0502705	KIT, PIK3CD	333	3	19478	38.995	1	0.239423	0.213203
GOTERM_BP_DIRECT	GO:0060309~elastin catabolic process	2	0.597015	0.0502705	MMP12, CTSL	333	3	19478	38.995	1	0.239423	0.213203
GOTERM_BP_DIRECT	GO:0010814~substance P catabolic process	2	0.597015	0.0502705	ACE, MME	333	3	19478	38.995	1	0.239423	0.213203
GOTERM_BP_DIRECT	GO:0060769~positive regulation of epithelial cell proliferation involved in prostate gland development	2	0.597015	0.0502705	AR, CTNNB1	333	3	19478	38.995	1	0.239423	0.213203
GOTERM_BP_DIRECT	GO:0051586~positive regulation of dopamine uptake involved in synaptic transmission	2	0.597015	0.0502705	DRD2, DRD4	333	3	19478	38.995	1	0.239423	0.213203
GOTERM_BP_DIRECT	GO:0062033~positive regulation of mitotic sister chromatid segregation	2	0.597015	0.0502705	CDK1, AURKB	333	3	19478	38.995	1	0.239423	0.213203
GOTERM_BP_DIRECT	GO:0019853~L-ascorbic acid biosynthetic process	2	0.597015	0.0502705	AKR1A1, AKR1B1	333	3	19478	38.995	1	0.239423	0.213203
GOTERM_BP_DIRECT	GO:0046038~GMP catabolic process	2	0.597015	0.0502705	HPRT1, XDH	333	3	19478	38.995	1	0.239423	0.213203
GOTERM_BP_DIRECT	GO:0048002~antigen processing and presentation of peptide antigen	2	0.597015	0.0502705	CTSL, CTSS	333	3	19478	38.995	1	0.239423	0.213203
GOTERM_BP_DIRECT	GO:2000466~negative regulation of glycogen (starch) synthase activity	2	0.597015	0.0502705	GSK3B, GSK3A	333	3	19478	38.995	1	0.239423	0.213203
GOTERM_BP_DIRECT	GO:0006188~IMP biosynthetic process	2	0.597015	0.0502705	AMPD2, AMPD3	333	3	19478	38.995	1	0.239423	0.213203
GOTERM_BP_DIRECT	GO:2000630~positive regulation of miRNA metabolic process	2	0.597015	0.0502705	HRAS, RELA	333	3	19478	38.995	1	0.239423	0.213203
GOTERM_BP_DIRECT	GO:0050968~detection of chemical stimulus involved in sensory perception of pain	2	0.597015	0.0502705	TRPA1, TRPV1	333	3	19478	38.995	1	0.239423	0.213203
GOTERM_BP_DIRECT	GO:0097744~renal urate salt excretion	2	0.597015	0.0502705	SLC22A12, ABCG2	333	3	19478	38.995	1	0.239423	0.213203
GOTERM_BP_DIRECT	GO:0046185~aldehyde catabolic process	2	0.597015	0.0502705	ALDH2, AKR1A1	333	3	19478	38.995	1	0.239423	0.213203
GOTERM_BP_DIRECT	GO:0032787~monocarboxylic acid metabolic process	2	0.597015	0.0502705	CYP2C9, CYP1A2	333	3	19478	38.995	1	0.239423	0.213203
GOTERM_BP_DIRECT	GO:0046627~negative regulation of insulin receptor signaling pathway	4	1.19403	0.0508723	PTPN1, GSK3A, RELA, PTPN2	333	49	19478	4.7749	1	0.241982	0.215482
GOTERM_BP_DIRECT	GO:0006897~endocytosis	8	2.38806	0.0512144	APP, CHRNA7, LRRK2, PIK3CB, HRAS, PIK3CG, DNM1, BCL2L1	333	196	19478	2.38745	1	0.243301	0.216656
GOTERM_BP_DIRECT	GO:0006302~double-strand break repair	5	1.49254	0.0515342	VCP, CSNK2A1, PARP1, PRKDC, PLK1	333	82	19478	3.56662	1	0.244202	0.217459
GOTERM_BP_DIRECT	GO:0021987~cerebral cortex development	5	1.49254	0.0515342	GRIA1, NTRK2, KDM1A, SRD5A1, HIF1A	333	82	19478	3.56662	1	0.244202	0.217459
GOTERM_BP_DIRECT	GO:0030838~positive regulation of actin filament polymerization	4	1.19403	0.0534613	HCK, PRKCE, ALOX15, MTOR	333	50	19478	4.6794	1	0.250249	0.222843
GOTERM_BP_DIRECT	GO:0043409~negative regulation of MAPK cascade	4	1.19403	0.0534613	P2RX7, PPARG, PIK3CB, IGF1R	333	50	19478	4.6794	1	0.250249	0.222843
GOTERM_BP_DIRECT	GO:0097194~execution phase of apoptosis	3	0.895522	0.053477	CASP7, CASP3, AKT1	333	22	19478	7.97625	1	0.250249	0.222843
GOTERM_BP_DIRECT	GO:0060218~hematopoietic stem cell differentiation	3	0.895522	0.053477	ACE, CDK6, BCL2	333	22	19478	7.97625	1	0.250249	0.222843
GOTERM_BP_DIRECT	GO:2000406~positive regulation of T cell migration	3	0.895522	0.053477	APP, ABL1, RHOA	333	22	19478	7.97625	1	0.250249	0.222843
GOTERM_BP_DIRECT	GO:0010744~positive regulation of macrophage derived foam cell differentiation	3	0.895522	0.053477	PLA2G2A, PLA2G5, TNF	333	22	19478	7.97625	1	0.250249	0.222843
GOTERM_BP_DIRECT	GO:0030879~mammary gland development	3	0.895522	0.053477	WNT3A, FASN, CYP19A1	333	22	19478	7.97625	1	0.250249	0.222843
GOTERM_BP_DIRECT	GO:0016079~synaptic vesicle exocytosis	3	0.895522	0.053477	P2RX7, BRAF, SNCA	333	22	19478	7.97625	1	0.250249	0.222843
GOTERM_BP_DIRECT	GO:0043149~stress fiber assembly	3	0.895522	0.053477	SRC, BRAF, RHOA	333	22	19478	7.97625	1	0.250249	0.222843
GOTERM_BP_DIRECT	GO:2000010~positive regulation of protein localization to cell surface	3	0.895522	0.053477	AKT1, EPHB2, TNF	333	22	19478	7.97625	1	0.250249	0.222843
GOTERM_BP_DIRECT	GO:0030308~negative regulation of cell growth	6	1.79104	0.0546899	HNF4A, BCL2, PPARG, FBP1, ESR2, HSPA1A	333	120	19478	2.92462	1	0.255605	0.227613
GOTERM_BP_DIRECT	GO:0005975~carbohydrate metabolic process	7	2.08955	0.055201	ALDH2, GLO1, AKR1B1, PYGL, SLC5A2, GUSB, FBP1	333	159	19478	2.57514	1	0.257673	0.229455
GOTERM_BP_DIRECT	GO:0014823~response to activity	4	1.19403	0.0561125	PIK3CA, MMP2, CDK1, TNF	333	51	19478	4.58765	1	0.261603	0.232954
GOTERM_BP_DIRECT	GO:0001822~kidney development	6	1.79104	0.0562891	ACE, MME, ODC1, REN, RHOA, VEGFA	333	121	19478	2.90045	1	0.262101	0.233397
GOTERM_BP_DIRECT	GO:0009267~cellular response to starvation	5	1.49254	0.0573901	SRD5A1, LRRK2, AKR1C3, PPARA, MTOR	333	85	19478	3.44073	1	0.266423	0.237246
GOTERM_BP_DIRECT	GO:0071404~cellular response to low-density lipoprotein particle stimulus	3	0.895522	0.0579273	SYK, PPARG, CES1	333	23	19478	7.62946	1	0.266423	0.237246
GOTERM_BP_DIRECT	GO:0070498~interleukin-1-mediated signaling pathway	3	0.895522	0.0579273	IKBKB, IRAK4, RELA	333	23	19478	7.62946	1	0.266423	0.237246
GOTERM_BP_DIRECT	GO:1900181~negative regulation of protein localization to nucleus	3	0.895522	0.0579273	GSK3B, APP, MTOR	333	23	19478	7.62946	1	0.266423	0.237246
GOTERM_BP_DIRECT	GO:0010460~positive regulation of heart rate	3	0.895522	0.0579273	PTPN1, SLC1A1, TACR3	333	23	19478	7.62946	1	0.266423	0.237246
GOTERM_BP_DIRECT	GO:0071168~protein localization to chromatin	3	0.895522	0.0579273	PARP1, PLK1, ESR1	333	23	19478	7.62946	1	0.266423	0.237246
GOTERM_BP_DIRECT	GO:0030520~estrogen receptor signaling pathway	3	0.895522	0.0579273	AR, ESR1, ESR2	333	23	19478	7.62946	1	0.266423	0.237246
GOTERM_BP_DIRECT	GO:2000377~regulation of reactive oxygen species metabolic process	3	0.895522	0.0579273	LRRK2, CYP1B1, TNF	333	23	19478	7.62946	1	0.266423	0.237246
GOTERM_BP_DIRECT	GO:0031929~TOR signaling	3	0.895522	0.0579273	AKT1, HIF1A, MTOR	333	23	19478	7.62946	1	0.266423	0.237246
GOTERM_BP_DIRECT	GO:0090026~positive regulation of monocyte chemotaxis	3	0.895522	0.0579273	CCR1, APP, SERPINE1	333	23	19478	7.62946	1	0.266423	0.237246
GOTERM_BP_DIRECT	GO:0008344~adult locomotory behavior	4	1.19403	0.0588252	OPRD1, APP, DRD4, SNCA	333	52	19478	4.49942	1	0.270222	0.240629
GOTERM_BP_DIRECT	GO:0006914~autophagy	7	2.08955	0.0593717	VCP, LRRK2, BCL2, ABL1, PIK3CB, DRD2, SIRT2	333	162	19478	2.52745	1	0.272399	0.242568
GOTERM_BP_DIRECT	GO:0097009~energy homeostasis	4	1.19403	0.0615987	ALK, PIK3CA, STAT3, AMPD2	333	53	19478	4.41453	1	0.281241	0.250441
GOTERM_BP_DIRECT	GO:0006865~amino acid transport	4	1.19403	0.0615987	SLC6A1, SLC6A2, SLC6A3, SLC6A4	333	53	19478	4.41453	1	0.281241	0.250441
GOTERM_BP_DIRECT	GO:1900087~positive regulation of G1/S transition of mitotic cell cycle	4	1.19403	0.0615987	TERT, CYP1A1, AKT1, EGFR	333	53	19478	4.41453	1	0.281241	0.250441
GOTERM_BP_DIRECT	GO:0009968~negative regulation of signal transduction	4	1.19403	0.0615987	GSK3B, PTPN1, GSK3A, IGFBP3	333	53	19478	4.41453	1	0.281241	0.250441
GOTERM_BP_DIRECT	GO:0035640~exploration behavior	3	0.895522	0.0625009	LRRK2, HTR1A, COMT	333	24	19478	7.31156	1	0.28193	0.251055
GOTERM_BP_DIRECT	GO:0042327~positive regulation of phosphorylation	3	0.895522	0.0625009	AR, MIF, EGFR	333	24	19478	7.31156	1	0.28193	0.251055
GOTERM_BP_DIRECT	GO:0032331~negative regulation of chondrocyte differentiation	3	0.895522	0.0625009	RARG, RARB, CTNNB1	333	24	19478	7.31156	1	0.28193	0.251055
GOTERM_BP_DIRECT	GO:0006509~membrane protein ectodomain proteolysis	3	0.895522	0.0625009	P2RX7, BACE1, MMP7	333	24	19478	7.31156	1	0.28193	0.251055
GOTERM_BP_DIRECT	GO:0045861~negative regulation of proteolysis	3	0.895522	0.0625009	NR1H3, AKT1, F2	333	24	19478	7.31156	1	0.28193	0.251055
GOTERM_BP_DIRECT	GO:0051493~regulation of cytoskeleton organization	3	0.895522	0.0625009	CAPN2, MAPK1, PTK2	333	24	19478	7.31156	1	0.28193	0.251055
GOTERM_BP_DIRECT	GO:0030521~androgen receptor signaling pathway	3	0.895522	0.0625009	AR, MAPK1, RHOA	333	24	19478	7.31156	1	0.28193	0.251055
GOTERM_BP_DIRECT	GO:0042531~positive regulation of tyrosine phosphorylation of STAT protein	3	0.895522	0.0625009	CSF1R, FLT3, KIT	333	24	19478	7.31156	1	0.28193	0.251055
GOTERM_BP_DIRECT	GO:0035331~negative regulation of hippo signaling	3	0.895522	0.0625009	VCP, SRC, MAPK14	333	24	19478	7.31156	1	0.28193	0.251055
GOTERM_BP_DIRECT	GO:0040014~regulation of multicellular organism growth	3	0.895522	0.0625009	APP, PIK3CA, STAT3	333	24	19478	7.31156	1	0.28193	0.251055
GOTERM_BP_DIRECT	GO:0045666~positive regulation of neuron differentiation	5	1.49254	0.0635871	APP, RARA, ADRA2B, RHOA, FGFR1	333	88	19478	3.32344	1	0.286042	0.254716
GOTERM_BP_DIRECT	GO:0007188~adenylate cyclase-modulating G protein-coupled receptor signaling pathway	4	1.19403	0.064432	PTGER4, ADORA2A, CNR1, DRD4	333	54	19478	4.33278	1	0.286042	0.254716
GOTERM_BP_DIRECT	GO:0051592~response to calcium ion	4	1.19403	0.064432	P2RX7, CALM1, SLC6A1, EGFR	333	54	19478	4.33278	1	0.286042	0.254716
GOTERM_BP_DIRECT	GO:0001837~epithelial to mesenchymal transition	4	1.19403	0.064432	GSK3B, CTNNB1, HIF1A, FGFR1	333	54	19478	4.33278	1	0.286042	0.254716
GOTERM_BP_DIRECT	GO:0035106~operant conditioning	2	0.597015	0.066461	DRD1, TACR1	333	4	19478	29.2462	1	0.286042	0.254716
GOTERM_BP_DIRECT	GO:0033602~negative regulation of dopamine secretion	2	0.597015	0.066461	CNR1, DRD2	333	4	19478	29.2462	1	0.286042	0.254716
GOTERM_BP_DIRECT	GO:0036005~response to macrophage colony-stimulating factor	2	0.597015	0.066461	ALPL, TNF	333	4	19478	29.2462	1	0.286042	0.254716
GOTERM_BP_DIRECT	GO:1903926~cellular response to bisphenol A	2	0.597015	0.066461	DNMT1, SLC1A1	333	4	19478	29.2462	1	0.286042	0.254716
GOTERM_BP_DIRECT	GO:1905906~regulation of amyloid fibril formation	2	0.597015	0.066461	APP, CHRNA7	333	4	19478	29.2462	1	0.286042	0.254716
GOTERM_BP_DIRECT	GO:0002328~pro-B cell differentiation	2	0.597015	0.066461	FLT3, PRKDC	333	4	19478	29.2462	1	0.286042	0.254716
GOTERM_BP_DIRECT	GO:0010749~regulation of nitric oxide mediated signal transduction	2	0.597015	0.066461	PDE5A, VEGFA	333	4	19478	29.2462	1	0.286042	0.254716
GOTERM_BP_DIRECT	GO:0033590~response to cobalamin	2	0.597015	0.066461	RELA, EGFR	333	4	19478	29.2462	1	0.286042	0.254716
GOTERM_BP_DIRECT	GO:1900038~negative regulation of cellular response to hypoxia	2	0.597015	0.066461	DRD2, NFE2L2	333	4	19478	29.2462	1	0.286042	0.254716
GOTERM_BP_DIRECT	GO:0071677~positive regulation of mononuclear cell migration	2	0.597015	0.066461	LGALS3, TNF	333	4	19478	29.2462	1	0.286042	0.254716
GOTERM_BP_DIRECT	GO:0072347~response to anesthetic	2	0.597015	0.066461	CASP3, SLC1A1	333	4	19478	29.2462	1	0.286042	0.254716
GOTERM_BP_DIRECT	GO:0038020~insulin receptor recycling	2	0.597015	0.066461	PTPN1, PTPN2	333	4	19478	29.2462	1	0.286042	0.254716
GOTERM_BP_DIRECT	GO:0090258~negative regulation of mitochondrial fission	2	0.597015	0.066461	PPARG, MAPT	333	4	19478	29.2462	1	0.286042	0.254716
GOTERM_BP_DIRECT	GO:0032765~positive regulation of mast cell cytokine production	2	0.597015	0.066461	SYK, KIT	333	4	19478	29.2462	1	0.286042	0.254716
GOTERM_BP_DIRECT	GO:0035624~receptor transactivation	2	0.597015	0.066461	ADRA2B, ADRA2A	333	4	19478	29.2462	1	0.286042	0.254716
GOTERM_BP_DIRECT	GO:0060161~positive regulation of dopamine receptor signaling pathway	2	0.597015	0.066461	LRRK2, DRD3	333	4	19478	29.2462	1	0.286042	0.254716
GOTERM_BP_DIRECT	GO:0014054~positive regulation of gamma-aminobutyric acid secretion	2	0.597015	0.066461	P2RX7, SLC6A1	333	4	19478	29.2462	1	0.286042	0.254716
GOTERM_BP_DIRECT	GO:0046959~habituation	2	0.597015	0.066461	DRD1, COMT	333	4	19478	29.2462	1	0.286042	0.254716
GOTERM_BP_DIRECT	GO:0046683~response to organophosphorus	2	0.597015	0.066461	AKR1C1, TYMS	333	4	19478	29.2462	1	0.286042	0.254716
GOTERM_BP_DIRECT	GO:0019805~quinolinate biosynthetic process	2	0.597015	0.066461	KYNU, IDO1	333	4	19478	29.2462	1	0.286042	0.254716
GOTERM_BP_DIRECT	GO:0045964~positive regulation of dopamine metabolic process	2	0.597015	0.066461	MAOB, HPRT1	333	4	19478	29.2462	1	0.286042	0.254716
GOTERM_BP_DIRECT	GO:2001225~regulation of chloride transport	2	0.597015	0.066461	ABCB1, CA2	333	4	19478	29.2462	1	0.286042	0.254716
GOTERM_BP_DIRECT	GO:0060742~epithelial cell differentiation involved in prostate gland development	2	0.597015	0.066461	AR, CTNNB1	333	4	19478	29.2462	1	0.286042	0.254716
GOTERM_BP_DIRECT	GO:0060159~regulation of dopamine receptor signaling pathway	2	0.597015	0.066461	ALK, LRRK2	333	4	19478	29.2462	1	0.286042	0.254716
GOTERM_BP_DIRECT	GO:0060978~angiogenesis involved in coronary vascular morphogenesis	2	0.597015	0.066461	ACE, FGF2	333	4	19478	29.2462	1	0.286042	0.254716
GOTERM_BP_DIRECT	GO:0071475~cellular hyperosmotic salinity response	2	0.597015	0.066461	AKR1B1, FBP1	333	4	19478	29.2462	1	0.286042	0.254716
GOTERM_BP_DIRECT	GO:0060571~morphogenesis of an epithelial fold	2	0.597015	0.066461	AR, EGFR	333	4	19478	29.2462	1	0.286042	0.254716
GOTERM_BP_DIRECT	GO:0032811~negative regulation of epinephrine secretion	2	0.597015	0.066461	ADRA2B, ADRA2A	333	4	19478	29.2462	1	0.286042	0.254716
GOTERM_BP_DIRECT	GO:0001922~B-1 B cell homeostasis	2	0.597015	0.066461	ABL1, HIF1A	333	4	19478	29.2462	1	0.286042	0.254716
GOTERM_BP_DIRECT	GO:0035623~renal D-glucose absorption	2	0.597015	0.066461	SLC5A1, SLC5A2	333	4	19478	29.2462	1	0.286042	0.254716
GOTERM_BP_DIRECT	GO:0090170~regulation of Golgi inheritance	2	0.597015	0.066461	MAP2K1, MAPK1	333	4	19478	29.2462	1	0.286042	0.254716
GOTERM_BP_DIRECT	GO:0002551~mast cell chemotaxis	2	0.597015	0.066461	KIT, PIK3CD	333	4	19478	29.2462	1	0.286042	0.254716
GOTERM_BP_DIRECT	GO:0003105~negative regulation of glomerular filtration	2	0.597015	0.066461	TTR, F2R	333	4	19478	29.2462	1	0.286042	0.254716
GOTERM_BP_DIRECT	GO:0060534~trachea cartilage development	2	0.597015	0.066461	RARG, RARA	333	4	19478	29.2462	1	0.286042	0.254716
GOTERM_BP_DIRECT	GO:0007206~phospholipase C-activating G protein-coupled glutamate receptor signaling pathway	2	0.597015	0.066461	GRM5, GRM1	333	4	19478	29.2462	1	0.286042	0.254716
GOTERM_BP_DIRECT	GO:0009822~alkaloid catabolic process	2	0.597015	0.066461	CYP2D6, CYP3A4	333	4	19478	29.2462	1	0.286042	0.254716
GOTERM_BP_DIRECT	GO:0045892~negative regulation of DNA-templated transcription	16	4.77612	0.0671664	PARP1, KDM1A, HDAC1, AHR, NR3C1, TNF, RELA, SIRT2, PER2, HNF4A, APEX1, MDM2, RARA, CD38, CTNNB1, PPARG	333	573	19478	1.6333	1	0.286798	0.25539
GOTERM_BP_DIRECT	GO:0007271~synaptic transmission, cholinergic	3	0.895522	0.0671925	CHRM3, ADORA2A, CHRNA7	333	25	19478	7.0191	1	0.286798	0.25539
GOTERM_BP_DIRECT	GO:0071385~cellular response to glucocorticoid stimulus	3	0.895522	0.0671925	GSK3A, FLT3, NR3C1	333	25	19478	7.0191	1	0.286798	0.25539
GOTERM_BP_DIRECT	GO:0046697~decidualization	3	0.895522	0.0671925	PARP1, PTGS2, CTSB	333	25	19478	7.0191	1	0.286798	0.25539
GOTERM_BP_DIRECT	GO:0071353~cellular response to interleukin-4	3	0.895522	0.0671925	CDK4, FASN, IMPDH2	333	25	19478	7.0191	1	0.286798	0.25539
GOTERM_BP_DIRECT	GO:0060038~cardiac muscle cell proliferation	3	0.895522	0.0671925	MAPK11, ABL1, FGFR1	333	25	19478	7.0191	1	0.286798	0.25539
GOTERM_BP_DIRECT	GO:0030968~endoplasmic reticulum unfolded protein response	4	1.19403	0.0673245	ERN1, PTPN1, VCP, NFE2L2	333	55	19478	4.254	1	0.286798	0.25539
GOTERM_BP_DIRECT	GO:0097191~extrinsic apoptotic signaling pathway	4	1.19403	0.0673245	P2RX7, GSK3B, GSK3A, TNF	333	55	19478	4.254	1	0.286798	0.25539
GOTERM_BP_DIRECT	GO:0071347~cellular response to interleukin-1	4	1.19403	0.0673245	MAPK11, MMP2, HIF1A, RELA	333	55	19478	4.254	1	0.286798	0.25539
GOTERM_BP_DIRECT	GO:0045600~positive regulation of fat cell differentiation	4	1.19403	0.0702754	HTR2C, AKT1, PPARG, HTR2A	333	56	19478	4.17804	1	0.298352	0.265679
GOTERM_BP_DIRECT	GO:0010718~positive regulation of epithelial to mesenchymal transition	4	1.19403	0.0702754	KDM1A, CTNNB1, PTK2, MTOR	333	56	19478	4.17804	1	0.298352	0.265679
GOTERM_BP_DIRECT	GO:0033209~tumor necrosis factor-mediated signaling pathway	4	1.19403	0.0702754	IKBKB, STAT1, TNF, RELA	333	56	19478	4.17804	1	0.298352	0.265679
GOTERM_BP_DIRECT	GO:0099170~postsynaptic modulation of chemical synaptic transmission	3	0.895522	0.0719966	SLC1A1, BRAF, DRD2	333	26	19478	6.74913	1	0.302918	0.269745
GOTERM_BP_DIRECT	GO:0071542~dopaminergic neuron differentiation	3	0.895522	0.0719966	HPRT1, HIF1A, VEGFA	333	26	19478	6.74913	1	0.302918	0.269745
GOTERM_BP_DIRECT	GO:0031016~pancreas development	3	0.895522	0.0719966	HNF4A, CTNNB1, MET	333	26	19478	6.74913	1	0.302918	0.269745
GOTERM_BP_DIRECT	GO:0035902~response to immobilization stress	3	0.895522	0.0719966	CYP1A1, REN, PPARG	333	26	19478	6.74913	1	0.302918	0.269745
GOTERM_BP_DIRECT	GO:0051932~synaptic transmission, GABAergic	3	0.895522	0.0719966	GABBR1, GABRA5, PRKCE	333	26	19478	6.74913	1	0.302918	0.269745
GOTERM_BP_DIRECT	GO:0043507~positive regulation of JUN kinase activity	3	0.895522	0.0719966	ERN1, PTPN1, TNF	333	26	19478	6.74913	1	0.302918	0.269745
GOTERM_BP_DIRECT	GO:0051928~positive regulation of calcium ion transport	3	0.895522	0.0719966	CCR1, F2R, MYLK	333	26	19478	6.74913	1	0.302918	0.269745
GOTERM_BP_DIRECT	GO:0001954~positive regulation of cell-matrix adhesion	3	0.895522	0.0719966	GSK3B, CDK6, EPHA1	333	26	19478	6.74913	1	0.302918	0.269745
GOTERM_BP_DIRECT	GO:0035019~somatic stem cell population maintenance	4	1.19403	0.0732836	STAT3, ESRRB, KIT, BRAF	333	57	19478	4.10474	1	0.3073	0.273647
GOTERM_BP_DIRECT	GO:0045165~cell fate commitment	4	1.19403	0.0732836	WNT3A, CASP3, KDR, PPARG	333	57	19478	4.10474	1	0.3073	0.273647
GOTERM_BP_DIRECT	GO:0016241~regulation of macroautophagy	4	1.19403	0.0732836	ERN1, CASP3, CAPN1, MTOR	333	57	19478	4.10474	1	0.3073	0.273647
GOTERM_BP_DIRECT	GO:0002062~chondrocyte differentiation	4	1.19403	0.0763485	CTNNB1, MAPK14, HIF1A, FGFR1	333	58	19478	4.03396	1	0.319794	0.284773
GOTERM_BP_DIRECT	GO:2000042~negative regulation of double-strand break repair via homologous recombination	3	0.895522	0.0769081	CSNK2A1, PLK1, ABL1	333	27	19478	6.49917	1	0.320315	0.285237
GOTERM_BP_DIRECT	GO:0097696~cell surface receptor signaling pathway via STAT	3	0.895522	0.0769081	STAT1, STAT3, IL2	333	27	19478	6.49917	1	0.320315	0.285237
GOTERM_BP_DIRECT	GO:0061744~motor behavior	3	0.895522	0.0769081	PFKFB3, SLC1A1, NR3C1	333	27	19478	6.49917	1	0.320315	0.285237
GOTERM_BP_DIRECT	GO:0034341~response to type II interferon	3	0.895522	0.0769081	STAT1, KYNU, SNCA	333	27	19478	6.49917	1	0.320315	0.285237
GOTERM_BP_DIRECT	GO:0051894~positive regulation of focal adhesion assembly	3	0.895522	0.0769081	ABL1, KDR, VEGFA	333	27	19478	6.49917	1	0.320315	0.285237
GOTERM_BP_DIRECT	GO:0032880~regulation of protein localization	5	1.49254	0.0769849	HSP90AA1, KDM1A, PARP1, BCL2, YWHAG	333	94	19478	3.1113	1	0.320315	0.285237
GOTERM_BP_DIRECT	GO:0009887~animal organ morphogenesis	5	1.49254	0.0793453	SYK, BRAF, HRAS, FGF2, RELA	333	95	19478	3.07855	1	0.324405	0.288879
GOTERM_BP_DIRECT	GO:0045599~negative regulation of fat cell differentiation	4	1.19403	0.079469	WNT3A, TNF, SIRT2, VEGFA	333	59	19478	3.96559	1	0.324405	0.288879
GOTERM_BP_DIRECT	GO:0070588~calcium ion transmembrane transport	6	1.79104	0.0814682	P2RX7, EDNRA, TRPA1, CHRNA7, TRPV1, OPRM1	333	135	19478	2.59967	1	0.324405	0.288879
GOTERM_BP_DIRECT	GO:0098586~cellular response to virus	5	1.49254	0.0817415	MMP12, MAPK11, HSP90AA1, MAPK14, HIF1A	333	96	19478	3.04648	1	0.324405	0.288879
GOTERM_BP_DIRECT	GO:1905564~positive regulation of vascular endothelial cell proliferation	3	0.895522	0.0819219	STAT3, FGF2, FGFR1	333	28	19478	6.26705	1	0.324405	0.288879
GOTERM_BP_DIRECT	GO:0035116~embryonic hindlimb morphogenesis	3	0.895522	0.0819219	RARG, RARB, CTNNB1	333	28	19478	6.26705	1	0.324405	0.288879
GOTERM_BP_DIRECT	GO:0045930~negative regulation of mitotic cell cycle	3	0.895522	0.0819219	ABL1, TNF, EGFR	333	28	19478	6.26705	1	0.324405	0.288879
GOTERM_BP_DIRECT	GO:2000060~positive regulation of ubiquitin-dependent protein catabolic process	3	0.895522	0.0819219	PTK2, MTOR, NFE2L2	333	28	19478	6.26705	1	0.324405	0.288879
GOTERM_BP_DIRECT	GO:0050807~regulation of synapse organization	3	0.895522	0.0819219	VCP, WNT3A, TNF	333	28	19478	6.26705	1	0.324405	0.288879
GOTERM_BP_DIRECT	GO:0032411~positive regulation of transporter activity	2	0.597015	0.0823763	RXRA, NR1H3	333	5	19478	23.397	1	0.324405	0.288879
GOTERM_BP_DIRECT	GO:0043697~cell dedifferentiation	2	0.597015	0.0823763	CDK6, ESRRB	333	5	19478	23.397	1	0.324405	0.288879
GOTERM_BP_DIRECT	GO:0051222~positive regulation of protein transport	2	0.597015	0.0823763	SRC, TNF	333	5	19478	23.397	1	0.324405	0.288879
GOTERM_BP_DIRECT	GO:0042447~hormone catabolic process	2	0.597015	0.0823763	ACE, MME	333	5	19478	23.397	1	0.324405	0.288879
GOTERM_BP_DIRECT	GO:0006196~AMP catabolic process	2	0.597015	0.0823763	AMPD3, XDH	333	5	19478	23.397	1	0.324405	0.288879
GOTERM_BP_DIRECT	GO:0035377~transepithelial water transport	2	0.597015	0.0823763	SLC5A1, CFTR	333	5	19478	23.397	1	0.324405	0.288879
GOTERM_BP_DIRECT	GO:0006700~C21-steroid hormone biosynthetic process	2	0.597015	0.0823763	CYP11B2, AKR1B1	333	5	19478	23.397	1	0.324405	0.288879
GOTERM_BP_DIRECT	GO:0070427~nucleotide-binding oligomerization domain containing 1 signaling pathway	2	0.597015	0.0823763	XIAP, TLR4	333	5	19478	23.397	1	0.324405	0.288879
GOTERM_BP_DIRECT	GO:0072734~cellular response to staurosporine	2	0.597015	0.0823763	CASP7, CASP3	333	5	19478	23.397	1	0.324405	0.288879
GOTERM_BP_DIRECT	GO:0002327~immature B cell differentiation	2	0.597015	0.0823763	PRKDC, KIT	333	5	19478	23.397	1	0.324405	0.288879
GOTERM_BP_DIRECT	GO:0030202~heparin proteoglycan metabolic process	2	0.597015	0.0823763	EDNRA, HPSE	333	5	19478	23.397	1	0.324405	0.288879
GOTERM_BP_DIRECT	GO:0042093~T-helper cell differentiation	2	0.597015	0.0823763	PTGER4, RORC	333	5	19478	23.397	1	0.324405	0.288879
GOTERM_BP_DIRECT	GO:0150099~neuron-glial cell signaling	2	0.597015	0.0823763	GABBR1, ADRA1A	333	5	19478	23.397	1	0.324405	0.288879
GOTERM_BP_DIRECT	GO:0097018~renal albumin absorption	2	0.597015	0.0823763	EDNRA, COMT	333	5	19478	23.397	1	0.324405	0.288879
GOTERM_BP_DIRECT	GO:0014050~negative regulation of glutamate secretion	2	0.597015	0.0823763	GRM7, ADORA1	333	5	19478	23.397	1	0.324405	0.288879
GOTERM_BP_DIRECT	GO:0006778~porphyrin-containing compound metabolic process	2	0.597015	0.0823763	CYP1A2, CYP1A1	333	5	19478	23.397	1	0.324405	0.288879
GOTERM_BP_DIRECT	GO:0015936~coenzyme A metabolic process	2	0.597015	0.0823763	ACLY, HMGCR	333	5	19478	23.397	1	0.324405	0.288879
GOTERM_BP_DIRECT	GO:0002326~B cell lineage commitment	2	0.597015	0.0823763	PRKDC, BCL2	333	5	19478	23.397	1	0.324405	0.288879
GOTERM_BP_DIRECT	GO:0070495~negative regulation of thrombin-activated receptor signaling pathway	2	0.597015	0.0823763	MET, SNCA	333	5	19478	23.397	1	0.324405	0.288879
GOTERM_BP_DIRECT	GO:0071359~cellular response to dsRNA	2	0.597015	0.0823763	P2RX7, GRIA1	333	5	19478	23.397	1	0.324405	0.288879
GOTERM_BP_DIRECT	GO:0032946~positive regulation of mononuclear cell proliferation	2	0.597015	0.0823763	ST6GAL1, BCL2L1	333	5	19478	23.397	1	0.324405	0.288879
GOTERM_BP_DIRECT	GO:0045923~positive regulation of fatty acid metabolic process	2	0.597015	0.0823763	PPARG, PPARA	333	5	19478	23.397	1	0.324405	0.288879
GOTERM_BP_DIRECT	GO:0098708~D-glucose import across plasma membrane	2	0.597015	0.0823763	SLC5A1, SLC5A2	333	5	19478	23.397	1	0.324405	0.288879
GOTERM_BP_DIRECT	GO:0055118~negative regulation of cardiac muscle contraction	2	0.597015	0.0823763	PDE5A, PIK3CG	333	5	19478	23.397	1	0.324405	0.288879
GOTERM_BP_DIRECT	GO:0060789~hair follicle placode formation	2	0.597015	0.0823763	HDAC1, CTNNB1	333	5	19478	23.397	1	0.324405	0.288879
GOTERM_BP_DIRECT	GO:0033031~positive regulation of neutrophil apoptotic process	2	0.597015	0.0823763	PIK3CD, PIK3CB	333	5	19478	23.397	1	0.324405	0.288879
GOTERM_BP_DIRECT	GO:0071373~cellular response to luteinizing hormone stimulus	2	0.597015	0.0823763	EDNRA, CYP1B1	333	5	19478	23.397	1	0.324405	0.288879
GOTERM_BP_DIRECT	GO:0060591~chondroblast differentiation	2	0.597015	0.0823763	RARA, FGF2	333	5	19478	23.397	1	0.324405	0.288879
GOTERM_BP_DIRECT	GO:0002248~connective tissue replacement involved in inflammatory response wound healing	2	0.597015	0.0823763	F2R, HIF1A	333	5	19478	23.397	1	0.324405	0.288879
GOTERM_BP_DIRECT	GO:0055012~ventricular cardiac muscle cell differentiation	2	0.597015	0.0823763	RARA, RARB	333	5	19478	23.397	1	0.324405	0.288879
GOTERM_BP_DIRECT	GO:0140448~signaling receptor ligand precursor processing	2	0.597015	0.0823763	BACE1, CASP1	333	5	19478	23.397	1	0.324405	0.288879
GOTERM_BP_DIRECT	GO:0071799~cellular response to prostaglandin D stimulus	2	0.597015	0.0823763	AKR1C3, AKR1C2	333	5	19478	23.397	1	0.324405	0.288879
GOTERM_BP_DIRECT	GO:0045759~negative regulation of action potential	2	0.597015	0.0823763	CNR2, CNR1	333	5	19478	23.397	1	0.324405	0.288879
GOTERM_BP_DIRECT	GO:0032227~negative regulation of synaptic transmission, dopaminergic	2	0.597015	0.0823763	PTGS2, SLC6A4	333	5	19478	23.397	1	0.324405	0.288879
GOTERM_BP_DIRECT	GO:0014061~regulation of norepinephrine secretion	2	0.597015	0.0823763	ADORA2A, CHRNA7	333	5	19478	23.397	1	0.324405	0.288879
GOTERM_BP_DIRECT	GO:0060137~maternal process involved in parturition	2	0.597015	0.0823763	OXTR, CYP1A1	333	5	19478	23.397	1	0.324405	0.288879
GOTERM_BP_DIRECT	GO:0031999~negative regulation of fatty acid beta-oxidation	2	0.597015	0.0823763	CNR1, AKT1	333	5	19478	23.397	1	0.324405	0.288879
GOTERM_BP_DIRECT	GO:0006710~androgen catabolic process	2	0.597015	0.0823763	SRD5A1, CYP19A1	333	5	19478	23.397	1	0.324405	0.288879
GOTERM_BP_DIRECT	GO:0019441~L-tryptophan catabolic process to kynurenine	2	0.597015	0.0823763	KYNU, IDO1	333	5	19478	23.397	1	0.324405	0.288879
GOTERM_BP_DIRECT	GO:1990791~dorsal root ganglion development	2	0.597015	0.0823763	TUBB3, CTNNB1	333	5	19478	23.397	1	0.324405	0.288879
GOTERM_BP_DIRECT	GO:0061431~cellular response to methionine	2	0.597015	0.0823763	MTOR, NFE2L2	333	5	19478	23.397	1	0.324405	0.288879
GOTERM_BP_DIRECT	GO:0046069~cGMP catabolic process	2	0.597015	0.0823763	PDE10A, PDE5A	333	5	19478	23.397	1	0.324405	0.288879
GOTERM_BP_DIRECT	GO:0051604~protein maturation	5	1.49254	0.0841731	CFD, IKBKB, CASP7, CASP3, CASP1	333	97	19478	3.01508	1	0.331134	0.294871
GOTERM_BP_DIRECT	GO:0043433~negative regulation of DNA-binding transcription factor activity	4	1.19403	0.0858734	EGLN1, HDAC4, KDM1A, ESR1	333	61	19478	3.83557	1	0.337116	0.300198
GOTERM_BP_DIRECT	GO:0000723~telomere maintenance	4	1.19403	0.0858734	TERT, PARP1, PRKDC, APEX1	333	61	19478	3.83557	1	0.337116	0.300198
GOTERM_BP_DIRECT	GO:0043161~proteasome-mediated ubiquitin-dependent protein catabolic process	10	2.98507	0.0861118	GSK3B, GSK3A, VCP, MDM2, CTNNB1, AKT1, PSMB8, SIRT2, AURKA, NFE2L2	333	311	19478	1.88079	1	0.337698	0.300716
GOTERM_BP_DIRECT	GO:1905606~regulation of presynapse assembly	3	0.895522	0.0870333	APP, WNT3A, SNCA	333	29	19478	6.05095	1	0.339186	0.302041
GOTERM_BP_DIRECT	GO:2000353~positive regulation of endothelial cell apoptotic process	3	0.895522	0.0870333	PTPN1, AKR1C3, F3	333	29	19478	6.05095	1	0.339186	0.302041
GOTERM_BP_DIRECT	GO:0048714~positive regulation of oligodendrocyte differentiation	3	0.895522	0.0870333	HDAC1, PPARG, MTOR	333	29	19478	6.05095	1	0.339186	0.302041
GOTERM_BP_DIRECT	GO:0007586~digestion	3	0.895522	0.0870333	DAO, AKR1C1, AKR1C2	333	29	19478	6.05095	1	0.339186	0.302041
GOTERM_BP_DIRECT	GO:0090314~positive regulation of protein targeting to membrane	3	0.895522	0.0870333	ERBB2, FYN, HRAS	333	29	19478	6.05095	1	0.339186	0.302041
GOTERM_BP_DIRECT	GO:0095500~acetylcholine receptor signaling pathway	3	0.895522	0.0870333	ACHE, CHRM3, CHRNA7	333	29	19478	6.05095	1	0.339186	0.302041
GOTERM_BP_DIRECT	GO:0007631~feeding behavior	3	0.895522	0.0922374	NTRK2, HTR2C, FYN	333	30	19478	5.84925	1	0.356745	0.317677
GOTERM_BP_DIRECT	GO:0030101~natural killer cell activation	3	0.895522	0.0922374	PIK3CD, FYN, IL2	333	30	19478	5.84925	1	0.356745	0.317677
GOTERM_BP_DIRECT	GO:0034142~toll-like receptor 4 signaling pathway	3	0.895522	0.0922374	IRAK4, TLR4, RELA	333	30	19478	5.84925	1	0.356745	0.317677
GOTERM_BP_DIRECT	GO:0035458~cellular response to interferon-beta	3	0.895522	0.0922374	STAT1, CAPN2, CALM1	333	30	19478	5.84925	1	0.356745	0.317677
GOTERM_BP_DIRECT	GO:0002639~positive regulation of immunoglobulin production	3	0.895522	0.0922374	TLR9, EPHB2, IL2	333	30	19478	5.84925	1	0.356745	0.317677
GOTERM_BP_DIRECT	GO:1902042~negative regulation of extrinsic apoptotic signaling pathway via death domain receptors	3	0.895522	0.0922374	GSK3B, SERPINE1, BCL2L1	333	30	19478	5.84925	1	0.356745	0.317677
GOTERM_BP_DIRECT	GO:0007214~gamma-aminobutyric acid signaling pathway	3	0.895522	0.0922374	GABBR1, GABRA5, HTR1A	333	30	19478	5.84925	1	0.356745	0.317677
GOTERM_BP_DIRECT	GO:0006959~humoral immune response	4	1.19403	0.0924894	ST6GAL1, ALOX5, BCL2, TNF	333	63	19478	3.71381	1	0.356745	0.317677
GOTERM_BP_DIRECT	GO:0048812~neuron projection morphogenesis	4	1.19403	0.0924894	WEE1, ADORA2A, LRRK2, EGFR	333	63	19478	3.71381	1	0.356745	0.317677
GOTERM_BP_DIRECT	GO:0045785~positive regulation of cell adhesion	4	1.19403	0.0924894	ERBB2, PRKCA, TNF, VEGFA	333	63	19478	3.71381	1	0.356745	0.317677
GOTERM_BP_DIRECT	GO:0006006~glucose metabolic process	4	1.19403	0.0958744	PIK3CA, AKT1, MAPK14, TNF	333	64	19478	3.65578	1	0.359602	0.320222
GOTERM_BP_DIRECT	GO:0042552~myelination	4	1.19403	0.0958744	MAP2K1, ERBB2, MAPK1, HRAS	333	64	19478	3.65578	1	0.359602	0.320222
GOTERM_BP_DIRECT	GO:0050772~positive regulation of axonogenesis	3	0.895522	0.0975296	NTRK2, MAP2K1, BRAF	333	31	19478	5.66056	1	0.359602	0.320222
GOTERM_BP_DIRECT	GO:1903672~positive regulation of sprouting angiogenesis	3	0.895522	0.0975296	FGF1, FGF2, VEGFA	333	31	19478	5.66056	1	0.359602	0.320222
GOTERM_BP_DIRECT	GO:1900745~positive regulation of p38MAPK cascade	3	0.895522	0.0975296	OPRK1, XDH, VEGFA	333	31	19478	5.66056	1	0.359602	0.320222
GOTERM_BP_DIRECT	GO:2001234~negative regulation of apoptotic signaling pathway	3	0.895522	0.0975296	CSNK2A1, BCL2, TNF	333	31	19478	5.66056	1	0.359602	0.320222
GOTERM_BP_DIRECT	GO:1900024~regulation of substrate adhesion-dependent cell spreading	2	0.597015	0.0980211	ST6GAL1, PTK2	333	6	19478	19.4975	1	0.359602	0.320222
GOTERM_BP_DIRECT	GO:0010573~vascular endothelial growth factor production	2	0.597015	0.0980211	HIF1A, TNF	333	6	19478	19.4975	1	0.359602	0.320222
GOTERM_BP_DIRECT	GO:0001919~regulation of receptor recycling	2	0.597015	0.0980211	GRIA1, ACHE	333	6	19478	19.4975	1	0.359602	0.320222
GOTERM_BP_DIRECT	GO:0040012~regulation of locomotion	2	0.597015	0.0980211	LRRK2, SNCA	333	6	19478	19.4975	1	0.359602	0.320222
GOTERM_BP_DIRECT	GO:0034354~'de novo' NAD biosynthetic process from L-tryptophan	2	0.597015	0.0980211	KYNU, IDO1	333	6	19478	19.4975	1	0.359602	0.320222
GOTERM_BP_DIRECT	GO:0043457~regulation of cellular respiration	2	0.597015	0.0980211	PIK3CA, NOS2	333	6	19478	19.4975	1	0.359602	0.320222
GOTERM_BP_DIRECT	GO:0141068~autosome genomic imprinting	2	0.597015	0.0980211	GSK3A, PIK3CA	333	6	19478	19.4975	1	0.359602	0.320222
GOTERM_BP_DIRECT	GO:0002322~B cell proliferation involved in immune response	2	0.597015	0.0980211	ABL1, TLR4	333	6	19478	19.4975	1	0.359602	0.320222
GOTERM_BP_DIRECT	GO:0009750~response to fructose	2	0.597015	0.0980211	PTGS2, TNF	333	6	19478	19.4975	1	0.359602	0.320222
GOTERM_BP_DIRECT	GO:0010700~negative regulation of norepinephrine secretion	2	0.597015	0.0980211	ADRA2B, ADRA2A	333	6	19478	19.4975	1	0.359602	0.320222
GOTERM_BP_DIRECT	GO:0090324~negative regulation of oxidative phosphorylation	2	0.597015	0.0980211	TNF, RHOA	333	6	19478	19.4975	1	0.359602	0.320222
GOTERM_BP_DIRECT	GO:0071242~cellular response to ammonium ion	2	0.597015	0.0980211	GRIA1, SLC1A1	333	6	19478	19.4975	1	0.359602	0.320222
GOTERM_BP_DIRECT	GO:0010646~regulation of cell communication	2	0.597015	0.0980211	ERBB2, EGFR	333	6	19478	19.4975	1	0.359602	0.320222
GOTERM_BP_DIRECT	GO:2001233~regulation of apoptotic signaling pathway	2	0.597015	0.0980211	BCL2, BCL2L1	333	6	19478	19.4975	1	0.359602	0.320222
GOTERM_BP_DIRECT	GO:0098989~NMDA selective glutamate receptor signaling pathway	2	0.597015	0.0980211	APP, CAPN1	333	6	19478	19.4975	1	0.359602	0.320222
GOTERM_BP_DIRECT	GO:0060574~intestinal epithelial cell maturation	2	0.597015	0.0980211	TYMS, HIF1A	333	6	19478	19.4975	1	0.359602	0.320222
GOTERM_BP_DIRECT	GO:0046222~aflatoxin metabolic process	2	0.597015	0.0980211	CYP1A2, CYP3A4	333	6	19478	19.4975	1	0.359602	0.320222
GOTERM_BP_DIRECT	GO:0033004~negative regulation of mast cell activation	2	0.597015	0.0980211	CNR2, CNR1	333	6	19478	19.4975	1	0.359602	0.320222
GOTERM_BP_DIRECT	GO:0014910~regulation of smooth muscle cell migration	2	0.597015	0.0980211	ACE, TACR1	333	6	19478	19.4975	1	0.359602	0.320222
GOTERM_BP_DIRECT	GO:0071236~cellular response to antibiotic	2	0.597015	0.0980211	PLA2G4A, SLC9A1	333	6	19478	19.4975	1	0.359602	0.320222
GOTERM_BP_DIRECT	GO:0014049~positive regulation of glutamate secretion	2	0.597015	0.0980211	P2RX7, ADORA2A	333	6	19478	19.4975	1	0.359602	0.320222
GOTERM_BP_DIRECT	GO:0007617~mating behavior	2	0.597015	0.0980211	APP, DRD1	333	6	19478	19.4975	1	0.359602	0.320222
GOTERM_BP_DIRECT	GO:0110095~cellular detoxification of aldehyde	2	0.597015	0.0980211	AKR1B10, AKR1A1	333	6	19478	19.4975	1	0.359602	0.320222
GOTERM_BP_DIRECT	GO:0006569~L-tryptophan catabolic process	2	0.597015	0.0980211	KYNU, IDO1	333	6	19478	19.4975	1	0.359602	0.320222
GOTERM_BP_DIRECT	GO:0090330~regulation of platelet aggregation	2	0.597015	0.0980211	SYK, PRKCA	333	6	19478	19.4975	1	0.359602	0.320222
GOTERM_BP_DIRECT	GO:0043401~steroid hormone receptor signaling pathway	2	0.597015	0.0980211	MAPK1, ESR1	333	6	19478	19.4975	1	0.359602	0.320222
GOTERM_BP_DIRECT	GO:0035655~interleukin-18-mediated signaling pathway	2	0.597015	0.0980211	AKT1, PIK3R1	333	6	19478	19.4975	1	0.359602	0.320222
GOTERM_BP_DIRECT	GO:0010632~regulation of epithelial cell migration	2	0.597015	0.0980211	SRC, PTK2	333	6	19478	19.4975	1	0.359602	0.320222
GOTERM_BP_DIRECT	GO:0036324~vascular endothelial growth factor receptor-2 signaling pathway	2	0.597015	0.0980211	KDR, VEGFA	333	6	19478	19.4975	1	0.359602	0.320222
GOTERM_BP_DIRECT	GO:0006527~arginine catabolic process	2	0.597015	0.0980211	NOS2, ARG1	333	6	19478	19.4975	1	0.359602	0.320222
GOTERM_BP_DIRECT	GO:0010891~negative regulation of triglyceride storage	2	0.597015	0.0980211	PPARG, PPARA	333	6	19478	19.4975	1	0.359602	0.320222
GOTERM_BP_DIRECT	GO:0034983~peptidyl-lysine deacetylation	2	0.597015	0.0980211	HDAC4, SIRT2	333	6	19478	19.4975	1	0.359602	0.320222
GOTERM_BP_DIRECT	GO:0021853~cerebral cortex GABAergic interneuron migration	2	0.597015	0.0980211	DRD1, DRD2	333	6	19478	19.4975	1	0.359602	0.320222
GOTERM_BP_DIRECT	GO:0072672~neutrophil extravasation	2	0.597015	0.0980211	PIK3CD, PIK3CG	333	6	19478	19.4975	1	0.359602	0.320222
GOTERM_BP_DIRECT	GO:0070434~positive regulation of nucleotide-binding oligomerization domain containing 2 signaling pathway	2	0.597015	0.0980211	TLR4, HSPA1A	333	6	19478	19.4975	1	0.359602	0.320222
GOTERM_BP_DIRECT	GO:0002320~lymphoid progenitor cell differentiation	2	0.597015	0.0980211	KIT, BCL2	333	6	19478	19.4975	1	0.359602	0.320222
GOTERM_BP_DIRECT	GO:0090461~intracellular glutamate homeostasis	2	0.597015	0.0980211	GRM2, SLC1A1	333	6	19478	19.4975	1	0.359602	0.320222
GOTERM_BP_DIRECT	GO:0106071~positive regulation of adenylate cyclase-activating G protein-coupled receptor signaling pathway	2	0.597015	0.0980211	GSK3A, PRKCA	333	6	19478	19.4975	1	0.359602	0.320222
GOTERM_BP_DIRECT	GO:0070257~positive regulation of mucus secretion	2	0.597015	0.0980211	PRKCE, EGFR	333	6	19478	19.4975	1	0.359602	0.320222
GOTERM_BP_DIRECT	GO:0002071~glandular epithelial cell maturation	2	0.597015	0.0980211	PGR, HIF1A	333	6	19478	19.4975	1	0.359602	0.320222
GOTERM_BP_DIRECT	GO:0071529~cementum mineralization	2	0.597015	0.0980211	ALPL, FGFR1	333	6	19478	19.4975	1	0.359602	0.320222
GOTERM_BP_DIRECT	GO:0060754~positive regulation of mast cell chemotaxis	2	0.597015	0.0980211	PGF, VEGFA	333	6	19478	19.4975	1	0.359602	0.320222
GOTERM_BP_DIRECT	GO:1903038~negative regulation of leukocyte cell-cell adhesion	2	0.597015	0.0980211	AKT1, PPARA	333	6	19478	19.4975	1	0.359602	0.320222
GOTERM_BP_DIRECT	GO:1903347~negative regulation of bicellular tight junction assembly	2	0.597015	0.0980211	IKBKB, TNF	333	6	19478	19.4975	1	0.359602	0.320222
GOTERM_BP_DIRECT	GO:0034220~monoatomic ion transmembrane transport	6	1.79104	0.0981415	GRIA1, CHRNA7, GRIK3, GRIK1, GRIK2, GRIA4	333	143	19478	2.45423	1	0.359692	0.320302
GOTERM_BP_DIRECT	GO:0001570~vasculogenesis	4	1.19403	0.0993093	NTRK2, KDR, EPHA2, VEGFA	333	65	19478	3.59954	1	0.363617	0.323797
GOTERM_CC_DIRECT	GO:0005886~plasma membrane	182	54.3284	1.68418e-26	APP, CHRM3, OXTR, SERPINE1, COMT, TNF, MYLK, IGF1R, LGALS4, LGALS3, EDNRA, ANPEP, CAPN2, ADORA1, KDR, AKT1, NEK2, CAPN1, EPHB2, EPHB4, PDGFRB, PDGFRA, MAP2K1, CSNK2A1, DAPK1, CACNA2D1, PRKCE, F2R, PRKCA, MIF, AR, FOLH1, PGR, EPHA1, CFTR, EPHA3, EPHA2, ABCG2, GRIA1, GRIA2, CSF1R, ABCB1, CHRNA7, GLO1, SLC1A1, C5AR1, ALOX15, ADRB1, SLC5A1, PIK3R1, PLA2G5, CYP2C19, SLC5A2, SLC9A1, HRH1, TERT, HRH2, A…	335	5597	20795	2.01851	8.15143e-24	8.15143e-24	6.7704e-24
GOTERM_CC_DIRECT	GO:0030425~dendrite	48	14.3284	3.77389e-24	GRIA1, GRIA2, APP, CHRM3, GSK3B, MAOB, CHRNA7, LRRK2, SLC1A1, GRIK3, HTR2B, HTR2C, HTR2A, COMT, GRM1, GRM2, HRH1, GRM5, GRM7, CNR2, HRH2, TUBB3, GRM6, ADORA1, ABL1, CAPN2, FYN, EPHB2, DRD2, DRD4, GRIA4, NTRK2, GABBR1, MME, STAT1, INSR, DYRK1A, HTR1A, HTR1B, OPRK1, TACR1, OPRM1, MTOR, BACE1, ADORA2A, RARA, MAPT, EPHA3	335	465	20795	6.4077	1.82656e-21	9.13282e-22	7.58553e-22
GOTERM_CC_DIRECT	GO:0005829~cytosol	167	49.8507	2.06251e-18	APP, TPMT, PREP, AHR, COMT, NR3C1, FGF1, MYLK, NR3C2, LGALS4, RPS6KA3, LGALS3, LIPE, NAMPT, CAPN2, NEK1, AKT1, NEK2, CAPN1, EPHB2, EPHB4, PDGFRA, MAP2K1, CSNK2A1, PRKCE, DYRK1A, PRKCA, MIF, PGD, CDC25C, CDC25A, CDC25B, ACLY, AR, PGR, HPRT1, CFTR, EPHA3, IDO1, CES1, GRIA1, VCP, PFKFB3, MAOA, PRKDC, GLO1, ALOX15, PIK3R1, HIF1A, LDHB, LDHA, HRH1, TERT, ABL1, LTA4H, ELANE, PLK4, EPHX2, IDH1, ESRRB, G…	335	5713	20795	1.81454	9.98253e-16	3.32751e-16	2.76376e-16
GOTERM_CC_DIRECT	GO:0045211~postsynaptic membrane	27	8.0597	1.10127e-15	GRIA1, GRIA2, CHRM3, CHRNA7, GRIK3, GRIK1, GRIK2, HTR2A, SLC6A1, SLC6A3, SLC6A4, GRM2, GRM7, CNR2, ADORA1, DRD1, EPHB2, DRD2, GRIA4, GABBR1, GABRA5, F2R, OPRK1, TRPV1, TACR1, ADORA2A, CTNNB1	335	214	20795	7.83185	5.37348e-13	1.2113e-13	1.00608e-13
GOTERM_CC_DIRECT	GO:0043025~neuronal cell body	34	10.1493	1.41379e-15	GRIA1, GRIA2, GSK3A, MAOB, HDAC1, SRC, LRRK2, SLC1A1, GRIK2, HTR2A, SLC6A1, TNF, SLC6A3, IGF1R, GRM5, TUBB3, CASP3, ADORA1, ABL1, CAPN2, EPHB2, GRIA4, SNCA, HSP90AA1, MME, SRD5A2, SRD5A1, INSR, TRPV1, ADRA2A, BACE1, P2RX7, ADORA2A, MAPT	335	369	20795	5.71961	6.98552e-13	1.2113e-13	1.00608e-13
GOTERM_CC_DIRECT	GO:0043235~receptor complex	27	8.0597	1.50161e-15	ALK, CSF1R, APP, FLT3, FLT4, EGFR, NR3C2, IGF1R, RXRA, GRM7, ERBB2, KDR, EPHB4, PDGFRB, PDGFRA, NTRK2, INSR, NR1H3, ADRA2A, AXL, KIT, PPARG, EPHA1, MET, TLR4, FGFR1, EPHA2	335	217	20795	7.72357	7.52287e-13	1.2113e-13	1.00608e-13
GOTERM_CC_DIRECT	GO:0042734~presynaptic membrane	23	6.86567	2.96968e-15	OPRD1, GABBR1, GABRA5, CHRNA7, GRIK3, HTR1B, OPRK1, GRIK1, GRIK2, HTR2A, SLC6A1, SLC6A2, SLC6A3, SLC6A4, GRM2, ADORA2A, CNR1, ERBB2, ADORA1, CTNNB1, DRD1, EPHB2, DRD2	335	149	20795	9.58199	1.45084e-12	2.05332e-13	1.70545e-13
GOTERM_CC_DIRECT	GO:0005737~cytoplasm	164	48.9552	8.06089e-15	APP, TPMT, PREP, AHR, NR3C1, FGF1, FGF2, MYLK, NR3C2, RPS6KA3, LGALS3, CYP2D6, TUBB3, ANPEP, TUBB1, NAMPT, CAPN2, NEK1, AKT1, NEK2, PIM2, CAPN1, PDGFRB, PDGFRA, DAPK1, PRKCE, DYRK1A, PRKCA, MIF, CDC25C, CDC25A, CDC25B, ERN1, ACLY, AR, FOLH1, PGR, HPRT1, CFTR, IDO1, CES1, VCP, ABCB1, GLO1, PIK3R1, CYP2C19, HIF1A, SLC9A1, LDHB, LDHA, TERT, ABL1, LTA4H, ELANE, CCR1, ACE, IDH1, ESRRB, PLK1, BRAF, TYR…	335	6004	20795	1.69558	3.92264e-12	4.87684e-13	4.0506e-13
GOTERM_CC_DIRECT	GO:0070062~extracellular exosome	85	25.3731	6.35446e-14	ALK, APP, LRRK2, SERPINE1, AKR1B1, PYGL, COMT, PEPD, MPO, SLC22A12, LGALS3, ALDH2, TUBB3, CTSL, CA2, ANPEP, TUBB1, NAMPT, CA4, CAPN2, CD38, CAPN1, GUSB, EPHB4, CTSC, YWHAG, CTSB, CBR1, ABCC1, HSP90AA1, MMP7, MME, CACNA2D1, AKR1A1, PRKCA, MIF, F2, PGD, MMP9, RHOA, DNM1, ACLY, FOLH1, LCK, HPRT1, FBP1, CES2, CFD, CPB2, VCP, ABCB1, SRC, GLO1, SLC1A1, PLG, SLC5A1, SLC5A2, SLC9A1, PTGS1, LDHB, LDHA, TT…	335	2242	20795	2.35341	3.07363e-11	3.41729e-12	2.83833e-12
GOTERM_CC_DIRECT	GO:1904813~ficolin-1-rich granule lumen	20	5.97015	1.63594e-13	CFD, VCP, HSP90AA1, IDH1, PYGL, AMPD3, MIF, MAPK14, MMP9, CTSS, ACLY, IMPDH1, ALOX5, IMPDH2, MAPK1, LTA4H, CAPN1, GUSB, CTSB, HSPA1A	335	126	20795	9.85312	7.92051e-11	7.91797e-12	6.5765e-12
GOTERM_CC_DIRECT	GO:0098978~glutamatergic synapse	38	11.3433	1.45869e-12	GRIA1, GSK3B, VCP, SRC, LRRK2, GRIK3, GRIK2, HTR2A, RELA, GRM1, EGFR, AURKA, GRM2, GRM5, CNR1, CASP3, ABL1, AKT1, DRD1, EPHB2, DRD2, HRAS, DRD4, EGLN1, PTPN1, DAPK1, WNT3A, SIGMAR1, BRAF, MAPK14, RHOA, ADRA2A, DNM1, PDE10A, ADORA2A, MDM2, CTNNB1, FGFR1	335	588	20795	4.01163	7.06021e-10	6.41824e-11	5.33085e-11
GOTERM_CC_DIRECT	GO:0009986~cell surface	37	11.0448	1.82899e-10	GRIA1, CSF1R, APP, ACHE, ABCB1, PLG, SLC6A1, SLC6A2, TNF, SLC6A3, EGFR, SLC9A1, LGALS3, CA4, CXCR2, CD38, EPHB2, ELANE, AOC3, HSP90AA1, MME, WNT3A, F2R, TACR1, MIF, IRAK4, ADRA2B, F3, VEGFA, BACE1, FOLH1, FAP, AXL, MET, TLR4, CFTR, EPHA2	335	662	20795	3.46943	8.8523e-08	7.37691e-09	6.1271e-09
GOTERM_CC_DIRECT	GO:0005576~extracellular region	77	22.9851	7.48976e-10	ACHE, APP, FLT4, SERPINE1, PREP, PYGL, FGF1, MPO, FGF2, TNF, CTSS, LGALS3, CTSL, CTSK, KDR, CAPN1, EPHB2, GUSB, EPHB4, CTSC, CTSB, ST6GAL1, HSP90AA1, MMP7, MMP1, ARG1, IGFBP3, MMP2, MMP3, F2R, AMPD3, MIF, MMP8, F2, MMP9, PGF, MMP12, ACLY, MMP13, TLR9, MAPT, MET, EPHA3, CFD, CPB2, VCP, PLG, PLA2G5, TTR, ALOX5, MAPK1, LTA4H, ELANE, ST3GAL3, SNCA, BCHE, GABBR1, ACE, F10, WNT3A, IDH1, PLA2G2A, MAPK14…	335	2313	20795	2.06647	3.62504e-07	2.7885e-08	2.31607e-08
GOTERM_CC_DIRECT	GO:0030424~axon	26	7.76119	8.7231e-10	APP, GSK3B, GSK3A, LRRK2, SLC1A1, GRIK3, HTR2A, SLC6A1, COMT, SLC6A2, SLC6A3, IGF1R, GRM2, GRM7, TUBB3, EPHB2, DRD2, SNCA, NTRK2, MME, STAT1, INSR, DYRK1A, OPRM1, BACE1, MAPT	335	358	20795	4.50821	4.22198e-07	3.0157e-08	2.50478e-08
GOTERM_CC_DIRECT	GO:0048471~perinuclear region of cytoplasm	38	11.3433	1.50143e-09	APP, ACHE, VCP, SRC, PIK3R1, SLC5A1, EGFR, AURKA, SLC9A1, ALOX5, ERBB2, CA4, ABL1, FYN, HRAS, SNCA, CTSB, NTRK2, HSP90AA1, NOS2, STAT1, SRD5A1, PRKCE, PLA2G2A, PRKCA, TYR, CDC25C, SIRT2, PTK2, PER2, PIK3CA, APEX1, RARA, NOX4, CTNNB1, PPARG, TLR4, HSPA1A	335	750	20795	3.14511	7.26691e-07	4.68474e-08	3.89104e-08
GOTERM_CC_DIRECT	GO:0045121~membrane raft	20	5.97015	1.54867e-09	APP, MME, SRC, SLC1A1, TNF, SLC6A3, EGFR, SLC6A4, SLC9A1, BACE1, IKBKB, LDHB, CNR1, LCK, KDR, CAPN2, FYN, HPSE, MAPT, ABCG2	335	211	20795	5.88385	7.49557e-07	4.68474e-08	3.89104e-08
GOTERM_CC_DIRECT	GO:0045202~synapse	31	9.25373	2.51434e-09	APP, ACHE, CHRM3, CHRNA7, SLC1A1, HTR2B, HTR2C, NR3C1, COMT, SLC6A4, MYLK, RPS6KA3, HRH1, GRM5, HRH2, GRM6, ADORA1, MAPK1, DRD2, DRD3, SNCA, SLC16A1, MME, GABRA5, PRKCE, HTR1A, AKR1A1, HTR1B, OPRM1, DNM1, CTNNB1	335	529	20795	3.63764	1.21694e-06	6.94146e-08	5.76543e-08
GOTERM_CC_DIRECT	GO:0043231~intracellular membrane-bounded organelle	45	13.4328	2.58153e-09	CSF1R, APP, VCP, SRC, LRRK2, GRIK1, PIK3CB, CYP2C19, COMT, CYP3A4, PTGS2, MPO, ADRA1A, CTSS, IGF1R, PTGS1, HSD11B1, CYP2D6, CTSL, CTSK, CYP1B1, GUSB, ELANE, CTSC, PDGFRB, EGLN1, MAP2K1, SLC16A1, PRKCE, CYP51A1, PLA2G4A, BRAF, TYR, ADRA2B, PTK2, ESR2, CYP2C9, HCK, AXL, CYP1A2, CYP1A1, CTNNB1, PPARG, HPSE, CES2	335	1022	20795	2.73323	1.24946e-06	6.94146e-08	5.76543e-08
GOTERM_CC_DIRECT	GO:0098794~postsynapse	19	5.67164	3.61185e-09	PTPN1, GRIA2, GSK3B, APP, GSK3A, GABRA5, CHRNA7, LRRK2, BRAF, RHOA, P2RX7, CAPN2, ABL1, AKT1, EPHB2, MET, DRD4, FGFR1, SNCA	335	198	20795	5.95666	1.74813e-06	9.20071e-08	7.64192e-08
GOTERM_CC_DIRECT	GO:0032991~protein-containing complex	34	10.1493	2.6978e-08	ALK, TOP2A, APP, VCP, KDM1A, PRKDC, HDAC1, AHR, NR3C1, PTGS2, HIF1A, TNF, EGFR, POLB, CASP1, ABL1, AKT1, NEK2, SNCA, PTPN1, PDGFRA, HSP90AA1, SYK, PARP1, STAT1, ESR1, AR, BCL2, RARA, MDM2, CTNNB1, CALM1, CFTR, HSPA1A	335	691	20795	3.05432	1.30573e-05	6.52868e-07	5.42258e-07
GOTERM_CC_DIRECT	GO:0005876~spindle microtubule	6	1.79104	0.000381462	POLB, PLK1, CDK1, CALM1, AURKB, AURKA	335	39	20795	9.54994	0.168615	0.00341903	0.00283977
GOTERM_CC_DIRECT	GO:0036064~ciliary basal body	16	4.77612	0.000470765	MAP2K1, VCP, MME, LRRK2, BRAF, PRKCA, EGFR, PTK2, AURKA, ACLY, AKT1, MAPK1, CTNNB1, NEK2, HRAS, NFE2L2	335	343	20795	2.89561	0.203799	0.00414273	0.00344087
GOTERM_CC_DIRECT	GO:0043198~dendritic shaft	6	1.79104	0.000483657	GRIA1, APP, GRM5, GRM7, SLC1A1, HTR2A	335	41	20795	9.08409	0.208754	0.00418018	0.00347197
GOTERM_CC_DIRECT	GO:0014069~postsynaptic density	13	3.8806	0.000971708	GRIA1, CAMK2B, EGLN1, GRIA2, NTRK2, DAPK1, SIGMAR1, GRIK2, AURKA, CASP3, MDM2, ABL1, FYN	335	257	20795	3.13996	0.375332	0.00825099	0.0068531
GOTERM_CC_DIRECT	GO:0009925~basal plasma membrane	7	2.08955	0.00105262	CHRM3, ABCC1, ACE, SLC16A1, ERBB2, MET, EGFR	335	72	20795	6.03503	0.399345	0.0087839	0.00729572
GOTERM_CC_DIRECT	GO:0030667~secretory granule membrane	8	2.38806	0.00129837	LGALS3, MME, CXCR1, ANPEP, C5AR1, CA4, CXCR2, RHOA	335	102	20795	4.8686	0.46678	0.0106511	0.00884654
GOTERM_CC_DIRECT	GO:0030426~growth cone	9	2.68657	0.00161864	APP, CNR1, TUBB3, LRRK2, SIGMAR1, ABL1, MAPT, SIRT2, SNCA	335	136	20795	4.10788	0.543451	0.0130571	0.0108449
GOTERM_CC_DIRECT	GO:0031594~neuromuscular junction	7	2.08955	0.00219563	P2RX7, GRIA1, HDAC4, ACHE, APP, ERBB2, F2R	335	83	20795	5.23521	0.654877	0.0174211	0.0144696
GOTERM_CC_DIRECT	GO:0030673~axolemma	4	1.19403	0.00236245	ADORA2A, CHRNA7, ADORA1, MAPT	335	17	20795	14.6058	0.681706	0.0184424	0.0153178
GOTERM_CC_DIRECT	GO:0032983~kainate selective glutamate receptor complex	3	0.895522	0.00249097	GRIK3, GRIK1, GRIK2	335	5	20795	37.2448	0.700947	0.019137	0.0158948
GOTERM_CC_DIRECT	GO:0031526~brush border membrane	6	1.79104	0.00317527	SLC22A12, HSP90AA1, ACE, CA4, SLC5A1, ABCG2	335	62	20795	6.00722	0.785464	0.024013	0.0199447
GOTERM_CC_DIRECT	GO:0062023~collagen-containing extracellular matrix	15	4.47761	0.00416352	HSP90AA1, MMP2, SERPINE1, PLG, F2, MMP8, F3, MMP9, CTSS, LGALS4, LGALS3, CTSL, ELANE, CTSC, CTSB	335	387	20795	2.40599	0.867258	0.0310022	0.0257498
GOTERM_CC_DIRECT	GO:0090575~RNA polymerase II transcription regulator complex	8	2.38806	0.00428883	RXRA, STAT1, STAT3, RARA, NR1H3, PPARG, HIF1A, NFE2L2	335	126	20795	3.94125	0.875102	0.0314514	0.0261229
GOTERM_CC_DIRECT	GO:0032993~protein-DNA complex	5	1.49254	0.00492589	PARP1, PRKDC, CTNNB1, TOP1, NFE2L2	335	43	20795	7.21798	0.908373	0.0354065	0.0294079
GOTERM_CC_DIRECT	GO:0043202~lysosomal lumen	7	2.08955	0.00501608	PDGFRB, HSP90AA1, CTSL, CTSK, HPSE, GUSB, CTSS	335	98	20795	4.4339	0.912305	0.0354065	0.0294079
GOTERM_CC_DIRECT	GO:0000785~chromatin	31	9.25373	0.00507147	HDAC4, RARG, KDM1A, PRKDC, HDAC1, RORC, AHR, NR3C1, HIF1A, RELA, NR3C2, RXRA, HNF4A, CAPN2, BRD4, PARP1, STAT1, PLK1, STAT3, ESRRB, NR1H3, ESR1, ESR2, AR, CDK4, RARA, RARB, PPARG, PGR, PPARA, NFE2L2	335	1133	20795	1.69842	0.914637	0.0354065	0.0294079
GOTERM_CC_DIRECT	GO:1990635~proximal dendrite	3	0.895522	0.00512078	GRIA1, GSK3A, SLC1A1	335	7	20795	26.6034	0.91666	0.0354065	0.0294079
GOTERM_CC_DIRECT	GO:0005788~endoplasmic reticulum lumen	13	3.8806	0.00559735	BCHE, APP, F10, FLT3, WNT3A, IGFBP3, F2, PTGS2, BACE1, MAPK1, CTSC, CES2, CES1	335	318	20795	2.53764	0.933909	0.0381566	0.031692
GOTERM_CC_DIRECT	GO:0098685~Schaffer collateral - CA1 synapse	7	2.08955	0.00580384	GRM5, GABBR1, SLC1A1, CTNNB1, FYN, ADRB1, GRM1	335	101	20795	4.3022	0.94023	0.0390147	0.0324048
GOTERM_CC_DIRECT	GO:0030672~synaptic vesicle membrane	8	2.38806	0.00622823	OPRD1, GRIA1, LRRK2, OPRK1, DRD2, SLC6A2, BCL2L1, SNCA	335	135	20795	3.6785	0.951388	0.0410329	0.0340811
GOTERM_CC_DIRECT	GO:0048786~presynaptic active zone	5	1.49254	0.00627363	APP, DAO, GRM7, ADORA2A, ADORA1	335	46	20795	6.74724	0.952451	0.0410329	0.0340811
GOTERM_CC_DIRECT	GO:0070852~cell body fiber	3	0.895522	0.0067555	SRD5A2, SRD5A1, HTR2A	335	8	20795	23.278	0.9624	0.0435955	0.0362095
GOTERM_CC_DIRECT	GO:0030666~endocytic vesicle membrane	6	1.79104	0.00756169	CAMK2B, GRIA1, GRIA2, WNT3A, MDM2, GRIA4	335	76	20795	4.90063	0.974619	0.0481561	0.0399974
GOTERM_CC_DIRECT	GO:0045177~apical part of cell	6	1.79104	0.00842044	APP, FAP, CA2, C5AR1, CTNNB1, REN	335	78	20795	4.77497	0.983307	0.0522499	0.0433977
GOTERM_CC_DIRECT	GO:0044297~cell body	6	1.79104	0.00842044	APP, INSR, BRAF, FYN, TACR1, MAPT	335	78	20795	4.77497	0.983307	0.0522499	0.0433977
GOTERM_CC_DIRECT	GO:0000922~spindle pole	8	2.38806	0.00875679	PLK1, CTNNB1, NEK2, CALM1, MAPK14, AURKB, CDC25B, AURKA	335	144	20795	3.44859	0.985835	0.0536492	0.0445599
GOTERM_CC_DIRECT	GO:0032590~dendrite membrane	4	1.19403	0.00999265	OPRD1, GABRA5, INSR, TACR3	335	28	20795	8.8678	0.992255	0.0604555	0.0502131
GOTERM_CC_DIRECT	GO:0005641~nuclear envelope lumen	3	0.895522	0.0106291	BCHE, APP, ALOX5	335	10	20795	18.6224	0.994327	0.0635122	0.0527519
GOTERM_CC_DIRECT	GO:0051233~spindle midzone	4	1.19403	0.0110152	APP, PLK1, AURKB, AURKA	335	29	20795	8.56202	0.995304	0.0642333	0.0533508
GOTERM_CC_DIRECT	GO:0097386~glial cell projection	4	1.19403	0.0110152	SLC1A1, FYN, MAPT, SIRT2	335	29	20795	8.56202	0.995304	0.0642333	0.0533508
GOTERM_CC_DIRECT	GO:0005741~mitochondrial outer membrane	10	2.98507	0.0114723	DAO, MAOB, MAOA, CNR1, LRRK2, PLA2G2A, BCL2, PGR, MTOR, BCL2L1	335	227	20795	2.73457	0.996245	0.0661022	0.0549031
GOTERM_CC_DIRECT	GO:0030027~lamellipodium	9	2.68657	0.0122701	PIK3CA, FAP, TUBB3, CTNNB1, AKT1, RHOA, EPHA2, SLC9A1, MYLK	335	191	20795	2.92498	0.99746	0.0698677	0.0580306
GOTERM_CC_DIRECT	GO:1904724~tertiary granule lumen	5	1.49254	0.0124662	IDH1, LTA4H, MMP8, MMP9, CTSS	335	56	20795	5.54238	0.997692	0.0701583	0.058272
GOTERM_CC_DIRECT	GO:0005911~cell-cell junction	9	2.68657	0.0126371	P2RX7, GRIA1, ITK, APP, SRC, KIT, CTNNB1, AKT1, PIK3R1	335	192	20795	2.90975	0.997878	0.070303	0.0583921
GOTERM_CC_DIRECT	GO:0031965~nuclear membrane	11	3.28358	0.013535	CDK4, ALOX5, LRRK2, BCL2, ABL1, CD38, SLC5A1, ADRA1A, EGFR, EPHA3, BCL2L1	335	274	20795	2.49205	0.998634	0.0744423	0.0618302
GOTERM_CC_DIRECT	GO:0005794~Golgi apparatus	29	8.65672	0.0142375	APP, ACHE, LRRK2, PLA2G5, SLC5A1, EGFR, PTGS1, CTSL, CA4, KDR, CAPN2, MAPK1, HRAS, ELANE, PDGFRB, AOC3, PDGFRA, ST6GAL1, MAP2K1, PRKCE, F2R, PLA2G4A, OPRM1, ESR1, VEGFA, BACE1, HCK, FASN, NFE2L2	335	1122	20795	1.60442	0.999032	0.0774265	0.0643088
GOTERM_CC_DIRECT	GO:0032009~early phagosome	3	0.895522	0.0152629	SYK, TLR9, PLA2G5	335	12	20795	15.5187	0.999415	0.0820806	0.0681744
GOTERM_CC_DIRECT	GO:1990909~Wnt signalosome	3	0.895522	0.0178485	GSK3B, LRRK2, CTNNB1	335	13	20795	14.3249	0.999836	0.0938988	0.0779904
GOTERM_CC_DIRECT	GO:0030877~beta-catenin destruction complex	3	0.895522	0.0178485	GSK3B, GSK3A, CTNNB1	335	13	20795	14.3249	0.999836	0.0938988	0.0779904
GOTERM_CC_DIRECT	GO:0071944~cell periphery	5	1.49254	0.0195297	TUBB3, PRKCE, SLC1A1, CTNNB1, RHOA	335	64	20795	4.84958	0.999929	0.101638	0.0844185
GOTERM_CC_DIRECT	GO:0000781~chromosome, telomeric region	8	2.38806	0.0226119	KDM1A, TERT, PARP1, PRKDC, APEX1, CDK2, CDK1, SIRT2	335	174	20795	2.85401	0.999984	0.116427	0.0967019
GOTERM_CC_DIRECT	GO:0098691~dopaminergic synapse	3	0.895522	0.0235258	DRD2, SLC6A3, ADRA2A	335	15	20795	12.4149	0.99999	0.119858	0.0995513
GOTERM_CC_DIRECT	GO:0031093~platelet alpha granule lumen	5	1.49254	0.0238256	CFD, APP, SERPINE1, PLG, VEGFA	335	68	20795	4.56431	0.999991	0.120121	0.0997696
GOTERM_CC_DIRECT	GO:0032587~ruffle membrane	6	1.79104	0.0244144	FAP, SRC, ERBB2, RHOA, EGFR, EPHA2	335	102	20795	3.65145	0.999994	0.12182	0.101181
GOTERM_CC_DIRECT	GO:0005798~Golgi-associated vesicle	3	0.895522	0.0266054	APP, LRRK2, TYR	335	16	20795	11.639	0.999998	0.131398	0.109136
GOTERM_CC_DIRECT	GO:0005768~endosome	11	3.28358	0.0280311	BACE1, APP, ACE, LRRK2, CDK2, TLR9, KDR, FYN, OPRM1, RHOA, EGFR	335	308	20795	2.21695	0.999999	0.137041	0.113823
GOTERM_CC_DIRECT	GO:0097038~perinuclear endoplasmic reticulum	3	0.895522	0.0298378	CAPN2, NOX4, FYN	335	17	20795	10.9543	1	0.144415	0.119948
GOTERM_CC_DIRECT	GO:0045335~phagocytic vesicle	5	1.49254	0.031266	LRRK2, TLR9, CTSS, ELANE, MTOR	335	74	20795	4.19423	1	0.145501	0.12085
GOTERM_CC_DIRECT	GO:0043195~terminal bouton	4	1.19403	0.0315837	NTRK2, LRRK2, GRIK3, ADORA1	335	43	20795	5.77438	1	0.145501	0.12085
GOTERM_CC_DIRECT	GO:0099154~serotonergic synapse	2	0.597015	0.0318659	HTR1B, SLC6A4	335	2	20795	62.0746	1	0.145501	0.12085
GOTERM_CC_DIRECT	GO:0038037~G protein-coupled receptor dimeric complex	2	0.597015	0.0318659	GABBR1, GRM1	335	2	20795	62.0746	1	0.145501	0.12085
GOTERM_CC_DIRECT	GO:0097648~G protein-coupled receptor complex	2	0.597015	0.0318659	DRD1, DRD2	335	2	20795	62.0746	1	0.145501	0.12085
GOTERM_CC_DIRECT	GO:0099544~perisynaptic space	2	0.597015	0.0318659	GRIA1, SLC1A1	335	2	20795	62.0746	1	0.145501	0.12085
GOTERM_CC_DIRECT	GO:0005929~cilium	13	3.8806	0.0344528	PDGFRA, BRAF, EGFR, PTK2, IGF1R, ADORA1, NEK1, AKT1, MAPK1, CTNNB1, NEK2, DRD1, DRD2	335	410	20795	1.96822	1	0.155842	0.129439
GOTERM_CC_DIRECT	GO:0000307~cyclin-dependent protein kinase holoenzyme complex	4	1.19403	0.0375198	CDK6, CDK4, CDK2, CDK1	335	46	20795	5.39779	1	0.168144	0.139657
GOTERM_CC_DIRECT	GO:0030496~midbody	8	2.38806	0.038508	PLK1, CDK1, NEK2, PIK3CB, RHOA, SIRT2, AURKB, AURKA	335	195	20795	2.54665	1	0.17099	0.14202
GOTERM_CC_DIRECT	GO:0030054~cell junction	8	2.38806	0.0412391	PDGFRA, SLC16A1, SRC, NAMPT, KDR, CTNNB1, RHOA, EGFR	335	198	20795	2.50807	1	0.17928	0.148906
GOTERM_CC_DIRECT	GO:0005819~spindle	7	2.08955	0.0414863	PLK1, MAPK1, AKT1, NR3C1, SIRT2, AURKB, AURKA	335	157	20795	2.76766	1	0.17928	0.148906
GOTERM_CC_DIRECT	GO:0072686~mitotic spindle	7	2.08955	0.0414863	TUBB3, TUBB1, CXCR2, CDK1, MAPK1, SIRT2, AURKA	335	157	20795	2.76766	1	0.17928	0.148906
GOTERM_CC_DIRECT	GO:0044305~calyx of Held	3	0.895522	0.0441842	ADORA1, HTR1B, CALM1	335	21	20795	8.8678	1	0.189249	0.157186
GOTERM_CC_DIRECT	GO:0005770~late endosome	7	2.08955	0.045919	BACE1, MAP2K1, SRC, INSR, F2R, MAPK1, CTSS	335	161	20795	2.6989	1	0.194955	0.161925
GOTERM_CC_DIRECT	GO:0015630~microtubule cytoskeleton	9	2.68657	0.0465485	TUBB3, TUBB1, PLK1, CXCR2, MAPK1, AKT1, MAPT, AURKB, AURKA	335	247	20795	2.26183	1	0.195909	0.162718
GOTERM_CC_DIRECT	GO:0010008~endosome membrane	10	2.98507	0.0469894	BACE1, FLT3, INSR, ERBB2, TLR9, IRAK4, TLR4, EGFR, CFTR, SLC6A4	335	292	20795	2.12584	1	0.196059	0.162842
GOTERM_CC_DIRECT	GO:0098992~neuronal dense core vesicle	3	0.895522	0.0480984	OPRD1, CACNA2D1, ADRB1	335	22	20795	8.46472	1	0.198971	0.165261
GOTERM_CC_DIRECT	GO:0005782~peroxisomal matrix	4	1.19403	0.0509629	DAO, NOS2, EPHX2, IDH1	335	52	20795	4.77497	1	0.209034	0.173619
GOTERM_CC_DIRECT	GO:0031904~endosome lumen	3	0.895522	0.0521334	PTPN1, APP, PTPN2	335	23	20795	8.09669	1	0.212038	0.176115
GOTERM_CC_DIRECT	GO:0031901~early endosome membrane	8	2.38806	0.054591	GRIA1, NTRK2, APP, WNT3A, SLC1A1, TLR9, EGFR, CFTR	335	211	20795	2.35354	1	0.220184	0.18288
GOTERM_CC_DIRECT	GO:0005938~cell cortex	7	2.08955	0.062255	GRM7, CTNNB1, AKT1, FGF1, PTK2, RHOA, SNCA	335	174	20795	2.49726	1	0.240922	0.200104
GOTERM_CC_DIRECT	GO:0005944~phosphatidylinositol 3-kinase complex, class IB	2	0.597015	0.0627193	PIK3CA, PIK3CG	335	4	20795	31.0373	1	0.240922	0.200104
GOTERM_CC_DIRECT	GO:1904090~peptidase inhibitor complex	2	0.597015	0.0627193	SERPINE1, CTSB	335	4	20795	31.0373	1	0.240922	0.200104
GOTERM_CC_DIRECT	GO:0110158~calpain complex	2	0.597015	0.0627193	CAPN2, CAPN1	335	4	20795	31.0373	1	0.240922	0.200104
GOTERM_CC_DIRECT	GO:0042583~chromaffin granule	2	0.597015	0.0627193	CTSL, DNM1	335	4	20795	31.0373	1	0.240922	0.200104
GOTERM_CC_DIRECT	GO:0005899~insulin receptor complex	2	0.597015	0.0627193	INSR, IGF1R	335	4	20795	31.0373	1	0.240922	0.200104
GOTERM_CC_DIRECT	GO:0097225~sperm midpiece	4	1.19403	0.0637026	ACE, TACR3, TACR1, CALM1	335	57	20795	4.35611	1	0.242772	0.201641
GOTERM_CC_DIRECT	GO:0032281~AMPA glutamate receptor complex	3	0.895522	0.0693867	GRIA1, GRIA2, GRIA4	335	27	20795	6.89718	1	0.262368	0.217918
GOTERM_CC_DIRECT	GO:0017053~transcription repressor complex	4	1.19403	0.0748454	HDAC4, HDAC1, MDM2, ELANE	335	61	20795	4.07047	1	0.280815	0.233239
GOTERM_CC_DIRECT	GO:0055037~recycling endosome	6	1.79104	0.0773999	BACE1, GRIA1, APP, PLA2G5, TNF, CFTR	335	141	20795	2.64147	1	0.288166	0.239344
GOTERM_CC_DIRECT	GO:0000793~condensed chromosome	3	0.895522	0.0786177	TOP2A, ESRRB, CDK2	335	29	20795	6.42151	1	0.290465	0.241254
GOTERM_CC_DIRECT	GO:0035580~specific granule lumen	4	1.19403	0.0807184	ARG1, HPSE, MMP8, ELANE	335	63	20795	3.94125	1	0.295968	0.245824
GOTERM_CC_DIRECT	GO:0042470~melanosome	5	1.49254	0.0821216	MMP14, HSP90AA1, FASN, TYR, CTSB	335	102	20795	3.04287	1	0.298849	0.248217
GOTERM_CC_DIRECT	GO:0097443~sorting endosome	2	0.597015	0.0925923	PTPN1, KDR	335	6	20795	20.6915	1	0.327114	0.271694
GOTERM_CC_DIRECT	GO:0098591~external side of apical plasma membrane	2	0.597015	0.0925923	ABCB1, ABCG2	335	6	20795	20.6915	1	0.327114	0.271694
GOTERM_CC_DIRECT	GO:0032421~stereocilium bundle	2	0.597015	0.0925923	TRPA1, IDO1	335	6	20795	20.6915	1	0.327114	0.271694
GOTERM_CC_DIRECT	GO:0032133~chromosome passenger complex	2	0.597015	0.0925923	AURKB, AURKA	335	6	20795	20.6915	1	0.327114	0.271694
GOTERM_CC_DIRECT	GO:0005796~Golgi lumen	5	1.49254	0.0988272	APP, MMP14, F10, WNT3A, F2	335	109	20795	2.84746	1	0.341855	0.283937
GOTERM_CC_DIRECT	GO:0005811~lipid droplet	5	1.49254	0.0988272	LIPE, VCP, ALOX15, SIGMAR1, CES1	335	109	20795	2.84746	1	0.341855	0.283937
GOTERM_CC_DIRECT	GO:0031966~mitochondrial membrane	7	2.08955	0.0988837	MAOA, CYP11B2, LRRK2, ALPL, PRKCA, ABCG2, BCL2L1	335	197	20795	2.2057	1	0.341855	0.283937
GOTERM_MF_DIRECT	GO:0140801~histone H2AXY142 kinase activity	32	9.55224	3.22077e-28	ALK, CSF1R, ITK, FLT3, SRC, FLT4, EGFR, IGF1R, ERBB2, KDR, ABL1, FYN, EPHB2, EPHB4, PDGFRB, PDGFRA, NTRK2, MAP2K1, SYK, INSR, DYRK1A, PTK2, HCK, WEE1, LCK, AXL, KIT, EPHA1, MET, EPHA3, FGFR1, EPHA2	335	117	19253	15.7187	3.46554e-25	1.73277e-25	1.45257e-25
GOTERM_MF_DIRECT	GO:0035401~histone H3Y41 kinase activity	32	9.55224	3.22077e-28	ALK, CSF1R, ITK, FLT3, SRC, FLT4, EGFR, IGF1R, ERBB2, KDR, ABL1, FYN, EPHB2, EPHB4, PDGFRB, PDGFRA, NTRK2, MAP2K1, SYK, INSR, DYRK1A, PTK2, HCK, WEE1, LCK, AXL, KIT, EPHA1, MET, EPHA3, FGFR1, EPHA2	335	117	19253	15.7187	3.46554e-25	1.73277e-25	1.45257e-25
GOTERM_MF_DIRECT	GO:0004713~protein tyrosine kinase activity	29	8.65672	3.00084e-24	ALK, CSF1R, FLT3, SRC, FLT4, EGFR, IGF1R, ERBB2, KDR, ABL1, NEK1, FYN, EPHB2, PDGFRB, MAP2K1, SYK, INSR, DYRK1A, BRAF, MTOR, PTK2, HCK, WEE1, LCK, AXL, KIT, MET, FGFR1, EPHA2	335	117	19253	14.2451	3.2289e-21	1.0763e-21	9.02252e-22
GOTERM_MF_DIRECT	GO:0004672~protein kinase activity	41	12.2388	8.57648e-24	ALK, CAMK2B, GSK3B, FLT3, PRKDC, SRC, FLT4, LRRK2, EGFR, PIK3CG, AURKA, MYLK, IKBKB, RPS6KA3, ERBB2, ABL1, NEK1, AKT1, NEK2, PDGFRB, PLK4, PDGFRA, MAP2K1, SYK, DAPK1, PRKCE, PLK1, DYRK1A, PRKCA, BRAF, IRAK4, MAPK14, MTOR, PTK2, CDK9, MAPK11, WEE1, CDK2, CDK1, EPHA1, MET	335	303	19253	7.77669	9.22829e-21	2.30707e-21	1.934e-21
GOTERM_MF_DIRECT	GO:0005011~macrophage colony-stimulating factor receptor activity	21	6.26866	1.60306e-22	PDGFRB, ALK, PDGFRA, NTRK2, CSF1R, FLT3, FLT4, INSR, EGFR, IGF1R, AXL, KIT, ERBB2, KDR, EPHB2, EPHA1, MET, EPHB4, EPHA3, EPHA2, FGFR1	335	51	19253	23.6648	1.7249e-19	1.23207e-20	1.03283e-20
GOTERM_MF_DIRECT	GO:0038062~protein tyrosine kinase collagen receptor activity	21	6.26866	1.60306e-22	PDGFRB, ALK, PDGFRA, NTRK2, CSF1R, FLT3, FLT4, INSR, EGFR, IGF1R, AXL, KIT, ERBB2, KDR, EPHB2, EPHA1, MET, EPHB4, EPHA3, EPHA2, FGFR1	335	51	19253	23.6648	1.7249e-19	1.23207e-20	1.03283e-20
GOTERM_MF_DIRECT	GO:0005004~GPI-linked ephrin receptor activity	21	6.26866	1.60306e-22	PDGFRB, ALK, PDGFRA, NTRK2, CSF1R, FLT3, FLT4, INSR, EGFR, IGF1R, AXL, KIT, ERBB2, KDR, EPHB2, EPHA1, MET, EPHB4, EPHA3, EPHA2, FGFR1	335	51	19253	23.6648	1.7249e-19	1.23207e-20	1.03283e-20
GOTERM_MF_DIRECT	GO:0005009~insulin receptor activity	21	6.26866	1.60306e-22	PDGFRB, ALK, PDGFRA, NTRK2, CSF1R, FLT3, FLT4, INSR, EGFR, IGF1R, AXL, KIT, ERBB2, KDR, EPHB2, EPHA1, MET, EPHB4, EPHA3, EPHA2, FGFR1	335	51	19253	23.6648	1.7249e-19	1.23207e-20	1.03283e-20
GOTERM_MF_DIRECT	GO:0008288~boss receptor activity	21	6.26866	1.60306e-22	PDGFRB, ALK, PDGFRA, NTRK2, CSF1R, FLT3, FLT4, INSR, EGFR, IGF1R, AXL, KIT, ERBB2, KDR, EPHB2, EPHA1, MET, EPHB4, EPHA3, EPHA2, FGFR1	335	51	19253	23.6648	1.7249e-19	1.23207e-20	1.03283e-20
GOTERM_MF_DIRECT	GO:0060175~brain-derived neurotrophic factor receptor activity	21	6.26866	1.60306e-22	PDGFRB, ALK, PDGFRA, NTRK2, CSF1R, FLT3, FLT4, INSR, EGFR, IGF1R, AXL, KIT, ERBB2, KDR, EPHB2, EPHA1, MET, EPHB4, EPHA3, EPHA2, FGFR1	335	51	19253	23.6648	1.7249e-19	1.23207e-20	1.03283e-20
GOTERM_MF_DIRECT	GO:0036332~placental growth factor receptor activity	21	6.26866	1.60306e-22	PDGFRB, ALK, PDGFRA, NTRK2, CSF1R, FLT3, FLT4, INSR, EGFR, IGF1R, AXL, KIT, ERBB2, KDR, EPHB2, EPHA1, MET, EPHB4, EPHA3, EPHA2, FGFR1	335	51	19253	23.6648	1.7249e-19	1.23207e-20	1.03283e-20
GOTERM_MF_DIRECT	GO:0005020~stem cell factor receptor activity	21	6.26866	1.60306e-22	PDGFRB, ALK, PDGFRA, NTRK2, CSF1R, FLT3, FLT4, INSR, EGFR, IGF1R, AXL, KIT, ERBB2, KDR, EPHB2, EPHA1, MET, EPHB4, EPHA3, EPHA2, FGFR1	335	51	19253	23.6648	1.7249e-19	1.23207e-20	1.03283e-20
GOTERM_MF_DIRECT	GO:0005018~platelet-derived growth factor alpha-receptor activity	21	6.26866	1.60306e-22	PDGFRB, ALK, PDGFRA, NTRK2, CSF1R, FLT3, FLT4, INSR, EGFR, IGF1R, AXL, KIT, ERBB2, KDR, EPHB2, EPHA1, MET, EPHB4, EPHA3, EPHA2, FGFR1	335	51	19253	23.6648	1.7249e-19	1.23207e-20	1.03283e-20
GOTERM_MF_DIRECT	GO:0005008~hepatocyte growth factor receptor activity	21	6.26866	1.60306e-22	PDGFRB, ALK, PDGFRA, NTRK2, CSF1R, FLT3, FLT4, INSR, EGFR, IGF1R, AXL, KIT, ERBB2, KDR, EPHB2, EPHA1, MET, EPHB4, EPHA3, EPHA2, FGFR1	335	51	19253	23.6648	1.7249e-19	1.23207e-20	1.03283e-20
GOTERM_MF_DIRECT	GO:0005006~epidermal growth factor receptor activity	21	6.26866	2.56238e-22	PDGFRB, ALK, PDGFRA, NTRK2, CSF1R, FLT3, FLT4, INSR, EGFR, IGF1R, AXL, KIT, ERBB2, KDR, EPHB2, EPHA1, MET, EPHB4, EPHA3, EPHA2, FGFR1	335	52	19253	23.2097	2.75712e-19	1.62184e-20	1.35957e-20
GOTERM_MF_DIRECT	GO:0005007~fibroblast growth factor receptor activity	21	6.26866	2.56238e-22	PDGFRB, ALK, PDGFRA, NTRK2, CSF1R, FLT3, FLT4, INSR, EGFR, IGF1R, AXL, KIT, ERBB2, KDR, EPHB2, EPHA1, MET, EPHB4, EPHA3, EPHA2, FGFR1	335	52	19253	23.2097	2.75712e-19	1.62184e-20	1.35957e-20
GOTERM_MF_DIRECT	GO:0005019~platelet-derived growth factor beta-receptor activity	21	6.26866	2.56238e-22	PDGFRB, ALK, PDGFRA, NTRK2, CSF1R, FLT3, FLT4, INSR, EGFR, IGF1R, AXL, KIT, ERBB2, KDR, EPHB2, EPHA1, MET, EPHB4, EPHA3, EPHA2, FGFR1	335	52	19253	23.2097	2.75712e-19	1.62184e-20	1.35957e-20
GOTERM_MF_DIRECT	GO:0005010~insulin-like growth factor receptor activity	21	6.26866	4.04804e-22	PDGFRB, ALK, PDGFRA, NTRK2, CSF1R, FLT3, FLT4, INSR, EGFR, IGF1R, AXL, KIT, ERBB2, KDR, EPHB2, EPHA1, MET, EPHB4, EPHA3, EPHA2, FGFR1	335	53	19253	22.7718	4.35569e-19	2.41983e-20	2.02852e-20
GOTERM_MF_DIRECT	GO:0042802~identical protein binding	92	27.4627	5.8634e-22	ALK, APP, KDM1A, LRRK2, HTR2C, HTR2A, PYGL, SLC6A1, NR3C1, FGF2, TNF, PIK3CG, SLC6A4, IGF1R, IKBKB, GRM5, NAMPT, CASP1, KDR, CD38, AKT1, EPHB2, CTSC, YWHAG, HSP90AA1, PARP1, CSNK2A1, DAPK1, SIGMAR1, DYRK1A, AMPD2, MIF, MMP9, DNM1, ERN1, ADORA2A, LCK, PPARG, PGR, MAPT, HPRT1, MET, FBP1, TLR4, ABCG2, HDAC4, CAMK2B, GRIA1, VCP, MAOB, SLC1A1, XIAP, EGFR, RELA, SLC9A1, LDHB, LDHA, TTR, RXRA, TERT, CNR…	335	1777	19253	2.97546	6.30902e-19	3.32054e-20	2.78357e-20
GOTERM_MF_DIRECT	GO:0005021~vascular endothelial growth factor receptor activity	21	6.26866	6.3241e-22	PDGFRB, ALK, PDGFRA, NTRK2, CSF1R, FLT3, FLT4, INSR, EGFR, IGF1R, AXL, KIT, ERBB2, KDR, EPHB2, EPHA1, MET, EPHB4, EPHA3, EPHA2, FGFR1	335	54	19253	22.3501	6.80473e-19	3.40237e-20	2.85217e-20
GOTERM_MF_DIRECT	GO:0004676~3-phosphoinositide-dependent protein kinase activity	20	5.97015	8.28258e-08	GSK3B, GSK3A, CSNK2A1, DAPK1, PRKDC, LRRK2, BRAF, IRAK4, MTOR, PIK3CG, AURKB, AURKA, ERN1, IKBKB, RPS6KA3, PIK3CA, NEK1, AKT1, NEK2, PIM2	335	250	19253	4.59773	8.91166e-05	1.43743e-06	1.20498e-06
GOTERM_MF_DIRECT	GO:0140823~histone H2BS36 kinase activity	20	5.97015	8.28258e-08	GSK3B, GSK3A, CSNK2A1, DAPK1, PRKDC, LRRK2, BRAF, IRAK4, MTOR, PIK3CG, AURKB, AURKA, ERN1, IKBKB, RPS6KA3, PIK3CA, NEK1, AKT1, NEK2, PIM2	335	250	19253	4.59773	8.91166e-05	1.43743e-06	1.20498e-06
GOTERM_MF_DIRECT	GO:0072518~Rho-dependent protein serine/threonine kinase activity	20	5.97015	8.28258e-08	GSK3B, GSK3A, CSNK2A1, DAPK1, PRKDC, LRRK2, BRAF, IRAK4, MTOR, PIK3CG, AURKB, AURKA, ERN1, IKBKB, RPS6KA3, PIK3CA, NEK1, AKT1, NEK2, PIM2	335	250	19253	4.59773	8.91166e-05	1.43743e-06	1.20498e-06
GOTERM_MF_DIRECT	GO:0004677~DNA-dependent protein kinase activity	20	5.97015	8.82717e-08	GSK3B, GSK3A, CSNK2A1, DAPK1, PRKDC, LRRK2, BRAF, IRAK4, MTOR, PIK3CG, AURKB, AURKA, ERN1, IKBKB, RPS6KA3, PIK3CA, NEK1, AKT1, NEK2, PIM2	335	251	19253	4.57941	9.49758e-05	1.50762e-06	1.26383e-06
GOTERM_MF_DIRECT	GO:0035402~histone H3T11 kinase activity	20	5.97015	9.39749e-08	GSK3B, GSK3A, CSNK2A1, DAPK1, PRKDC, LRRK2, BRAF, IRAK4, MTOR, PIK3CG, AURKB, AURKA, ERN1, IKBKB, RPS6KA3, PIK3CA, NEK1, AKT1, NEK2, PIM2	335	252	19253	4.56124	0.000101112	1.57995e-06	1.32446e-06
GOTERM_MF_DIRECT	GO:0004679~AMP-activated protein kinase activity	20	5.97015	9.96874e-08	GSK3B, GSK3A, CSNK2A1, DAPK1, PRKDC, LRRK2, BRAF, IRAK4, MTOR, PIK3CG, AURKB, AURKA, ERN1, IKBKB, RPS6KA3, PIK3CA, NEK1, AKT1, NEK2, PIM2	335	253	19253	4.54321	0.000107258	1.65021e-06	1.38335e-06
GOTERM_MF_DIRECT	GO:0008395~steroid hydroxylase activity	7	2.08955	1.14331e-07	CYP2C9, CYP11B2, CYP1A1, CYP1B1, CYP2C19, CYP3A4, CYP19A1	335	15	19253	26.8201	0.000123013	1.86395e-06	1.56253e-06
GOTERM_MF_DIRECT	GO:0003707~nuclear steroid receptor activity	8	2.38806	1.19268e-07	RXRA, HNF4A, ESRRB, PGR, PPARA, ESR1, ESR2, NR3C2	335	24	19253	19.1572	0.000128324	1.9154e-06	1.60566e-06
GOTERM_MF_DIRECT	GO:0101021~estrogen 2-hydroxylase activity	6	1.79104	1.81496e-07	CYP2C9, CYP1A2, CYP1A1, CYP1B1, CYP3A4, CYP19A1	335	9	19253	38.3144	0.00019527	2.8719e-06	2.40749e-06
GOTERM_MF_DIRECT	GO:0005506~iron ion binding	15	4.47761	2.401e-07	EGLN1, ALOX15, CYP51A1, CYP3A4, CYP2C19, CYP19A1, CYP2C9, CYP11B2, CYP2D6, ALOX5, TBXAS1, CYP1A2, CYP1A1, CYP1B1, XDH	335	145	19253	5.94534	0.000258314	3.74416e-06	3.1387e-06
GOTERM_MF_DIRECT	GO:0097110~scaffold protein binding	11	3.28358	3.4041e-07	GRIA1, IKBKB, GRM2, GSK3B, MAP2K1, HSP90AA1, SYK, SRC, BRAF, FYN, MYLK	335	70	19253	9.03126	0.000366214	5.23258e-06	4.38642e-06
GOTERM_MF_DIRECT	GO:0002020~protease binding	13	3.8806	5.70686e-07	NTRK2, GSK3B, SERPINE1, PLG, MIF, F3, TNF, SLC6A3, FAP, CASP3, KIT, BCL2, ELANE	335	112	19253	6.67082	0.00061387	8.64871e-06	7.25013e-06
GOTERM_MF_DIRECT	GO:0004497~monooxygenase activity	11	3.28358	5.79778e-07	CYP2C9, CYP11B2, CYP2D6, TBXAS1, CYP1A2, CYP51A1, CYP1A1, CYP1B1, CYP2C19, CYP3A4, CYP19A1	335	74	19253	8.54308	0.000623647	8.66446e-06	7.26333e-06
GOTERM_MF_DIRECT	GO:0016705~oxidoreductase activity, acting on paired donors, with incorporation or reduction of molecular oxygen	10	2.98507	7.48818e-07	EGLN1, CYP2C9, CYP11B2, CYP2D6, TBXAS1, CYP51A1, CYP1B1, CYP2C19, CYP3A4, CYP19A1	335	59	19253	9.74096	0.000805404	1.10374e-05	9.25252e-06
GOTERM_MF_DIRECT	GO:0061629~RNA polymerase II-specific DNA-binding transcription factor binding	16	4.77612	8.01597e-07	HDAC4, GSK3B, PARP1, KDM1A, PRKDC, HDAC1, STAT3, ESRRB, AHR, HIF1A, AR, HNF4A, CTNNB1, PPARA, FBP1, NFE2L2	335	184	19253	4.99753	0.000862147	1.16556e-05	9.77081e-06
GOTERM_MF_DIRECT	GO:0009055~electron transfer activity	10	2.98507	8.67652e-07	NQO2, MAOB, ALDH2, SRD5A1, CYP1A2, AKR1B1, NOX4, AKR1C4, CYP19A1, IDO1	335	60	19253	9.57861	0.000933158	1.24479e-05	1.0435e-05
GOTERM_MF_DIRECT	GO:0004993~G protein-coupled serotonin receptor activity	6	1.79104	1.75067e-06	HTR1A, HTR2B, HTR1B, HTR2C, HTR2A, DRD4	335	13	19253	26.5254	0.00188195	2.47858e-05	2.07777e-05
GOTERM_MF_DIRECT	GO:0016712~oxidoreductase activity, acting on paired donors, with incorporation or reduction of molecular oxygen, reduced flavin or flavoprotein as one donor, and incorporation of one atom of oxygen	8	2.38806	2.40534e-06	CYP2C9, CYP2D6, CYP1A2, CYP51A1, CYP1B1, CYP2C19, CYP3A4, CYP19A1	335	36	19253	12.7715	0.00258481	3.36123e-05	2.81769e-05
GOTERM_MF_DIRECT	GO:0043565~sequence-specific DNA binding	20	5.97015	8.7781e-06	RARG, ESRRB, RORC, NR1H3, HIF1A, ESR1, ESR2, NR3C2, MMP12, AR, RXRA, HNF4A, BCL2, RARA, RARB, PGR, PPARG, MAPT, PPARA, NFE2L2	335	341	19253	3.37077	0.00940081	0.000121093	0.000101511
GOTERM_MF_DIRECT	GO:0032052~bile acid binding	5	1.49254	1.04644e-05	AKR1C1, AKR1C3, AKR1C2, AKR1C4, PYGL	335	9	19253	31.9287	0.0111966	0.000139008	0.000116529
GOTERM_MF_DIRECT	GO:0008353~RNA polymerase II CTD heptapeptide repeat kinase activity	5	1.49254	1.04644e-05	CDK9, DYRK1A, CDK1, MAPK1, BRD4	335	9	19253	31.9287	0.0111966	0.000139008	0.000116529
GOTERM_MF_DIRECT	GO:0016655~oxidoreductase activity, acting on NAD(P)H, quinone or similar compound as acceptor	5	1.49254	1.04644e-05	CBR1, AKR1C1, AKR1C3, AKR1C2, AKR1C4	335	9	19253	31.9287	0.0111966	0.000139008	0.000116529
GOTERM_MF_DIRECT	GO:0001965~G-protein alpha-subunit binding	7	2.08955	1.08879e-05	GRIA1, F2R, HTR2B, DRD1, OPRM1, DRD2, IGF1R	335	30	19253	13.41	0.0116471	0.000141149	0.000118324
GOTERM_MF_DIRECT	GO:0001968~fibronectin binding	7	2.08955	1.08879e-05	CTSL, MMP2, CTSK, IGFBP3, EPHA1, CTSS, VEGFA	335	30	19253	13.41	0.0116471	0.000141149	0.000118324
GOTERM_MF_DIRECT	GO:0051879~Hsp90 protein binding	8	2.38806	1.14373e-05	ERN1, CSNK2A1, CYP1A1, KDR, AHR, MAPT, NR3C1, HIF1A	335	45	19253	10.2172	0.0122312	0.000146507	0.000122815
GOTERM_MF_DIRECT	GO:0030594~neurotransmitter receptor activity	7	2.08955	1.61379e-05	HRH2, HTR1A, HTR2B, HTR1B, HTR2C, HTR2A, DRD4	335	32	19253	12.5719	0.0172146	0.000204287	0.000171251
GOTERM_MF_DIRECT	GO:0001540~amyloid-beta binding	10	2.98507	1.65267e-05	BACE1, GRIA1, ACHE, GRIA2, BCHE, CHRNA7, INSR, EPHB2, TLR4, GRIA4	335	85	19253	6.76137	0.0176257	0.000206775	0.000173338
GOTERM_MF_DIRECT	GO:0004222~metalloendopeptidase activity	11	3.28358	2.01378e-05	MMP12, MMP14, MMP13, ACE, MMP7, MME, MMP1, MMP2, MMP3, MMP8, MMP9	335	109	19253	5.79989	0.0214355	0.000249061	0.000208785
GOTERM_MF_DIRECT	GO:0005178~integrin binding	13	3.8806	2.36935e-05	APP, SYK, SRC, PRKCA, FGF1, FGF2, EGFR, PTK2, SLC6A4, MMP14, FAP, KDR, PTPN2	335	160	19253	4.66957	0.0251722	0.000289706	0.000242858
GOTERM_MF_DIRECT	GO:0004970~glutamate-gated receptor activity	5	1.49254	2.66623e-05	GRIA2, GRIK3, GRIK1, GRIK2, GRIA4	335	11	19253	26.1235	0.0282814	0.000322344	0.000270218
GOTERM_MF_DIRECT	GO:0019904~protein domain specific binding	15	4.47761	2.7469e-05	APP, VCP, WNT3A, PRKDC, INSR, PLG, HIF1A, CDK2, MDM2, RARA, TOP1, GUSB, PPARA, YWHAG, NFE2L2	335	217	19253	3.97269	0.0291245	0.000327138	0.000274236
GOTERM_MF_DIRECT	GO:0004181~metallocarboxypeptidase activity	7	2.08955	2.76669e-05	CPB2, CPA1, ACE, FOLH1, MME, PREP, PEPD	335	35	19253	11.4943	0.0293312	0.000327138	0.000274236
GOTERM_MF_DIRECT	GO:0099589~serotonin receptor activity	5	1.49254	3.9447e-05	HTR1A, HTR2B, HTR1B, HTR2C, HTR2A	335	12	19253	23.9465	0.0415576	0.000461359	0.000386753
GOTERM_MF_DIRECT	GO:0019838~growth factor binding	7	2.08955	4.50405e-05	CSF1R, FLT3, FLT4, ERBB2, KIT, KDR, EPHA2	335	38	19253	10.5869	0.047309	0.000521114	0.000436845
GOTERM_MF_DIRECT	GO:0001640~adenylate cyclase inhibiting G protein-coupled glutamate receptor activity	4	1.19403	5.04233e-05	GRM5, GRM6, GRIK3, GRM1	335	5	19253	45.9773	0.0528112	0.000565162	0.000473769
GOTERM_MF_DIRECT	GO:0047086~ketosteroid monooxygenase activity	4	1.19403	5.04233e-05	AKR1C1, AKR1C3, AKR1C2, AKR1C4	335	5	19253	45.9773	0.0528112	0.000565162	0.000473769
GOTERM_MF_DIRECT	GO:0004952~dopamine neurotransmitter receptor activity	4	1.19403	5.04233e-05	DRD1, DRD2, DRD3, DRD4	335	5	19253	45.9773	0.0528112	0.000565162	0.000473769
GOTERM_MF_DIRECT	GO:0043560~insulin receptor substrate binding	5	1.49254	5.6201e-05	PIK3CA, INSR, PIK3CB, PIK3R1, IGF1R	335	13	19253	22.1045	0.0586817	0.000617064	0.000517278
GOTERM_MF_DIRECT	GO:1901363~heterocyclic compound binding	5	1.49254	5.6201e-05	ACE, RARA, RARB, DRD2, SLC6A3	335	13	19253	22.1045	0.0586817	0.000617064	0.000517278
GOTERM_MF_DIRECT	GO:0008237~metallopeptidase activity	9	2.68657	6.74762e-05	ACE, FOLH1, MMP7, ANPEP, MMP2, MMP3, LTA4H, PEPD, MMP9	335	79	19253	6.5474	0.0700336	0.000733377	0.000614783
GOTERM_MF_DIRECT	GO:0042169~SH2 domain binding	7	2.08955	7.02194e-05	SYK, SRC, LCK, KIT, ABL1, PTK2, FGFR1	335	41	19253	9.81223	0.0727747	0.000755561	0.000633379
GOTERM_MF_DIRECT	GO:1904315~transmitter-gated monoatomic ion channel activity involved in regulation of postsynaptic membrane potential	7	2.08955	9.24735e-05	GRIA1, GRIA2, GABRA5, GRIK3, GRIK1, GRIK2, GRIA4	335	43	19253	9.35585	0.0947156	0.000985163	0.000825852
GOTERM_MF_DIRECT	GO:0004985~G protein-coupled opioid receptor activity	4	1.19403	9.95483e-05	OPRD1, SIGMAR1, OPRK1, OPRM1	335	6	19253	38.3144	0.101582	0.00103994	0.000871773
GOTERM_MF_DIRECT	GO:0032795~heterotrimeric G-protein binding	4	1.19403	9.95483e-05	ADORA1, DRD1, DRD2, ADRA2A	335	6	19253	38.3144	0.101582	0.00103994	0.000871773
GOTERM_MF_DIRECT	GO:0004033~aldo-keto reductase (NADPH) activity	5	1.49254	0.000104385	AKR1B10, AKR1C1, AKR1C3, AKR1A1, AKR1C4	335	15	19253	19.1572	0.106245	0.00107998	0.000905339
GOTERM_MF_DIRECT	GO:0008234~cysteine-type peptidase activity	7	2.08955	0.000105527	CASP7, CTSL, CTSK, CAPN2, CTSS, CTSC, CTSB	335	44	19253	9.14322	0.107343	0.0010814	0.000906525
GOTERM_MF_DIRECT	GO:0046875~ephrin receptor binding	6	1.79104	0.000128581	PTPN1, APP, SRC, ABL1, FYN, PIK3CG	335	29	19253	11.8907	0.129217	0.00130522	0.00109415
GOTERM_MF_DIRECT	GO:0043548~phosphatidylinositol 3-kinase binding	5	1.49254	0.000137283	LCK, AXL, INSR, PIK3R1, IGF1R	335	16	19253	17.9599	0.137333	0.00136774	0.00114656
GOTERM_MF_DIRECT	GO:0099507~ligand-gated monoatomic ion channel activity involved in regulation of presynaptic membrane potential	5	1.49254	0.000137283	GRIA1, GABRA5, GRIK3, GRIK2, GRIA4	335	16	19253	17.9599	0.137333	0.00136774	0.00114656
GOTERM_MF_DIRECT	GO:0004197~cysteine-type endopeptidase activity	8	2.38806	0.000158187	CASP7, CTSL, CASP3, CTSK, CASP1, CTSS, CTSC, CTSB	335	67	19253	6.86229	0.156523	0.00156155	0.00130903
GOTERM_MF_DIRECT	GO:0046934~1-phosphatidylinositol-4,5-bisphosphate 3-kinase activity	4	1.19403	0.000171969	PIK3CA, PIK3CD, PIK3CB, PIK3CG	335	7	19253	32.8409	0.168941	0.00163751	0.0013727
GOTERM_MF_DIRECT	GO:0035005~1-phosphatidylinositol-4-phosphate 3-kinase activity	4	1.19403	0.000171969	PIK3CA, PIK3CD, PIK3CB, PIK3CG	335	7	19253	32.8409	0.168941	0.00163751	0.0013727
GOTERM_MF_DIRECT	GO:0035240~dopamine binding	4	1.19403	0.000171969	DRD1, DRD2, SLC6A3, DRD4	335	7	19253	32.8409	0.168941	0.00163751	0.0013727
GOTERM_MF_DIRECT	GO:0106256~hydroperoxy icosatetraenoate dehydratase activity	4	1.19403	0.000171969	TBXAS1, CYP1A2, CYP1A1, CYP1B1	335	7	19253	32.8409	0.168941	0.00163751	0.0013727
GOTERM_MF_DIRECT	GO:0015276~ligand-gated monoatomic ion channel activity	6	1.79104	0.000178815	GRIA1, GRIA2, GRIK3, GRIK1, GRIK2, GRIA4	335	31	19253	11.1235	0.175042	0.00168777	0.00141484
GOTERM_MF_DIRECT	GO:0005518~collagen binding	8	2.38806	0.000208596	MMP12, ACHE, MMP13, CTSL, CTSK, MMP9, CTSS, CTSB	335	70	19253	6.56819	0.201063	0.00195174	0.00163612
GOTERM_MF_DIRECT	GO:0047023~androsterone dehydrogenase [NAD(P)+] activity	4	1.19403	0.000271613	AKR1C1, AKR1C3, AKR1C2, AKR1C4	335	8	19253	28.7358	0.253452	0.00249791	0.00209397
GOTERM_MF_DIRECT	GO:0001758~retinal dehydrogenase activity	4	1.19403	0.000271613	AKR1B10, AKR1C3, AKR1B1, AKR1C4	335	8	19253	28.7358	0.253452	0.00249791	0.00209397
GOTERM_MF_DIRECT	GO:0000287~magnesium ion binding	14	4.1791	0.000290541	TOP2A, EPHX2, IDH1, LRRK2, PLK1, IRAK4, COMT, ERN1, RPS6KA3, WEE1, CDK2, ABL1, HPRT1, SNCA	335	239	19253	3.36654	0.268507	0.00264934	0.00222092
GOTERM_MF_DIRECT	GO:0000976~transcription cis-regulatory region binding	14	4.1791	0.000312574	HDAC4, STAT3, NR1H3, AHR, TNF, RELA, PER2, AR, RXRA, HNF4A, PPARG, NFE2L2, BRD4, SNCA	335	241	19253	3.3386	0.28565	0.0028263	0.00236926
GOTERM_MF_DIRECT	GO:0003682~chromatin binding	21	6.26866	0.000392424	TOP2A, HDAC4, APP, DNMT1, RARG, PARP1, KDM1A, MPO, ESR1, EGFR, RELA, SIRT2, CDK9, AR, HNF4A, CDK1, RARA, CTNNB1, PPARG, TOP1, BRD4	335	491	19253	2.45805	0.344483	0.00351873	0.00294972
GOTERM_MF_DIRECT	GO:0101020~estrogen 16-alpha-hydroxylase activity	4	1.19403	0.000402188	CYP1A2, CYP1A1, CYP1B1, CYP3A4	335	9	19253	25.543	0.351336	0.00354716	0.00297355
GOTERM_MF_DIRECT	GO:0047044~androstan-3-alpha,17-beta-diol dehydrogenase (NAD+) activity	4	1.19403	0.000402188	AKR1C1, AKR1C3, AKR1C2, AKR1C4	335	9	19253	25.543	0.351336	0.00354716	0.00297355
GOTERM_MF_DIRECT	GO:0042277~peptide binding	6	1.79104	0.000540943	RXRA, MME, TUBB3, ANPEP, PPARG, RELA	335	39	19253	8.84179	0.441339	0.00473215	0.00396692
GOTERM_MF_DIRECT	GO:0022849~glutamate-gated calcium ion channel activity	4	1.19403	0.000567181	GRIA1, GRIK3, GRIK1, GRIK2	335	10	19253	22.9887	0.456899	0.0048823	0.00409278
GOTERM_MF_DIRECT	GO:0016303~1-phosphatidylinositol-3-kinase activity	4	1.19403	0.000567181	PIK3CA, PIK3CD, PIK3CB, PIK3CG	335	10	19253	22.9887	0.456899	0.0048823	0.00409278
GOTERM_MF_DIRECT	GO:0005158~insulin receptor binding	5	1.49254	0.000606873	PTPN1, APP, SRC, PIK3R1, IGF1R	335	23	19253	12.4938	0.479619	0.0051825	0.00434444
GOTERM_MF_DIRECT	GO:0042056~chemoattractant activity	6	1.79104	0.000684436	LGALS3, APP, MIF, FGF2, PGF, VEGFA	335	41	19253	8.41048	0.521312	0.00579885	0.00486111
GOTERM_MF_DIRECT	GO:0099583~neurotransmitter receptor activity involved in regulation of postsynaptic cytosolic calcium ion concentration	3	0.895522	0.000889847	GRIA1, GRM5, GRM1	335	3	19253	57.4716	0.616303	0.00719907	0.00603491
GOTERM_MF_DIRECT	GO:0160185~phospholipase C activator activity	3	0.895522	0.000889847	PDGFRB, PDGFRA, HRAS	335	3	19253	57.4716	0.616303	0.00719907	0.00603491
GOTERM_MF_DIRECT	GO:0047718~indanol dehydrogenase activity	3	0.895522	0.000889847	AKR1B10, AKR1C1, AKR1C2	335	3	19253	57.4716	0.616303	0.00719907	0.00603491
GOTERM_MF_DIRECT	GO:0001591~dopamine neurotransmitter receptor activity, coupled via Gi/Go	3	0.895522	0.000889847	DRD2, DRD3, DRD4	335	3	19253	57.4716	0.616303	0.00719907	0.00603491
GOTERM_MF_DIRECT	GO:0001587~Gq/11-coupled serotonin receptor activity	3	0.895522	0.000889847	HTR2B, HTR2C, HTR2A	335	3	19253	57.4716	0.616303	0.00719907	0.00603491
GOTERM_MF_DIRECT	GO:0046943~carboxylic acid transmembrane transporter activity	3	0.895522	0.000889847	ABCC1, SLC16A1, ABCB1	335	3	19253	57.4716	0.616303	0.00719907	0.00603491
GOTERM_MF_DIRECT	GO:0031625~ubiquitin protein ligase binding	15	4.47761	0.000901381	GSK3B, VCP, HSP90AA1, ABCB1, PARP1, HIF1A, EGFR, RELA, AURKA, MC1R, MDM2, BCL2, CTNNB1, HSPA1A, NFE2L2	335	304	19253	2.83577	0.62104	0.00723796	0.00606751
GOTERM_MF_DIRECT	GO:0048156~tau protein binding	6	1.79104	0.000950682	GSK3B, GSK3A, HSP90AA1, DYRK1A, FYN, SNCA	335	44	19253	7.83704	0.640636	0.00757728	0.00635196
GOTERM_MF_DIRECT	GO:0016702~oxidoreductase activity, acting on single donors with incorporation of molecular oxygen, incorporation of two atoms of oxygen	4	1.19403	0.00101335	ALOX5, PTGS2, IDO1, PTGS1	335	12	19253	19.1572	0.664093	0.0080174	0.00672091
GOTERM_MF_DIRECT	GO:0140677~molecular function activator activity	5	1.49254	0.00113886	CA9, MET, PTK2, EPHA2, AURKA	335	27	19253	10.6429	0.706569	0.00894463	0.00749819
GOTERM_MF_DIRECT	GO:0044877~protein-containing complex binding	16	4.77612	0.00117937	PDGFRA, VCP, FLT3, INSR, BRAF, HTR2A, SLC6A3, MTOR, RELA, IGF1R, ADORA2A, CASP3, CAPN2, RARB, EPHB2, PPARA	335	348	19253	2.64237	0.719099	0.00919568	0.00770865
GOTERM_MF_DIRECT	GO:0001784~phosphotyrosine residue binding	6	1.79104	0.00141665	HCK, SYK, LCK, ABL1, MAPK1, PIK3R1	335	48	19253	7.18396	0.782465	0.0109663	0.00919292
GOTERM_MF_DIRECT	GO:0097718~disordered domain specific binding	5	1.49254	0.00149982	HSP90AA1, MDM2, CTNNB1, FYN, HSPA1A	335	29	19253	9.9089	0.801112	0.0114454	0.00959458
GOTERM_MF_DIRECT	GO:0004693~cyclin-dependent protein serine/threonine kinase activity	5	1.49254	0.00149982	CDK9, CDK6, CDK4, CDK2, CDK1	335	29	19253	9.9089	0.801112	0.0114454	0.00959458
GOTERM_MF_DIRECT	GO:0030296~protein tyrosine kinase activator activity	4	1.19403	0.00163401	GRM5, SRC, HTR2A, EGFR	335	14	19253	16.4205	0.827893	0.0122097	0.0102353
GOTERM_MF_DIRECT	GO:0005161~platelet-derived growth factor receptor binding	4	1.19403	0.00163401	ERN1, PDGFRB, PDGFRA, VEGFA	335	14	19253	16.4205	0.827893	0.0122097	0.0102353
GOTERM_MF_DIRECT	GO:0043394~proteoglycan binding	4	1.19403	0.00163401	CTSL, CTSK, CTSS, CTSB	335	14	19253	16.4205	0.827893	0.0122097	0.0102353
GOTERM_MF_DIRECT	GO:0004712~protein serine/threonine/tyrosine kinase activity	5	1.49254	0.00170716	MAP2K1, DYRK1A, AKT1, AURKB, AURKA	335	30	19253	9.57861	0.840939	0.0125815	0.0105469
GOTERM_MF_DIRECT	GO:0051721~protein phosphatase 2A binding	5	1.49254	0.00170716	PTPN1, STAT1, BCL2, MAPT, SLC6A3	335	30	19253	9.57861	0.840939	0.0125815	0.0105469
GOTERM_MF_DIRECT	GO:0034875~caffeine oxidase activity	3	0.895522	0.00175926	CYP2C9, CYP1A2, CYP3A4	335	4	19253	43.1037	0.849627	0.0126198	0.010579
GOTERM_MF_DIRECT	GO:0090722~receptor-receptor interaction	3	0.895522	0.00175926	HTR1A, FGF2, FGFR1	335	4	19253	43.1037	0.849627	0.0126198	0.010579
GOTERM_MF_DIRECT	GO:0052595~aliphatic amine oxidase activity	3	0.895522	0.00175926	AOC3, MAOB, MAOA	335	4	19253	43.1037	0.849627	0.0126198	0.010579
GOTERM_MF_DIRECT	GO:0047655~allyl-alcohol dehydrogenase activity	3	0.895522	0.00175926	AKR1B10, AKR1A1, AKR1B1	335	4	19253	43.1037	0.849627	0.0126198	0.010579
GOTERM_MF_DIRECT	GO:0042826~histone deacetylase binding	9	2.68657	0.00177981	HDAC4, HSP90AA1, PARP1, HDAC1, RARA, HIF1A, RELA, SIRT2, HSPA1A	335	128	19253	4.04097	0.85292	0.0126826	0.0106317
GOTERM_MF_DIRECT	GO:0000166~nucleotide binding	9	2.68657	0.00216023	ACLY, VCP, IMPDH1, IMPDH2, NOX4, HPRT1, PYGL, FBP1, CFTR	335	132	19253	3.91852	0.902404	0.0152922	0.0128193
GOTERM_MF_DIRECT	GO:0071889~14-3-3 protein binding	5	1.49254	0.00244715	PRKCE, NEK1, AKT1, ESR1, CFTR	335	33	19253	8.70782	0.928379	0.0171187	0.0143504
GOTERM_MF_DIRECT	GO:0005159~insulin-like growth factor receptor binding	4	1.19403	0.00245007	INSR, REN, PIK3R1, YWHAG	335	16	19253	14.3679	0.928604	0.0171187	0.0143504
GOTERM_MF_DIRECT	GO:0015277~kainate selective glutamate receptor activity	3	0.895522	0.00289849	GRIK3, GRIK1, GRIK2	335	5	19253	34.483	0.955988	0.0196149	0.016443
GOTERM_MF_DIRECT	GO:0038085~vascular endothelial growth factor binding	3	0.895522	0.00289849	PDGFRB, PDGFRA, KDR	335	5	19253	34.483	0.955988	0.0196149	0.016443
GOTERM_MF_DIRECT	GO:0030235~nitric-oxide synthase regulator activity	3	0.895522	0.00289849	HSP90AA1, AKT1, ESR1	335	5	19253	34.483	0.955988	0.0196149	0.016443
GOTERM_MF_DIRECT	GO:0043559~insulin binding	3	0.895522	0.00289849	INSR, PIK3R1, IGF1R	335	5	19253	34.483	0.955988	0.0196149	0.016443
GOTERM_MF_DIRECT	GO:0032451~demethylase activity	3	0.895522	0.00289849	KDM1A, CYP1A2, CYP1A1	335	5	19253	34.483	0.955988	0.0196149	0.016443
GOTERM_MF_DIRECT	GO:0004089~carbonate dehydratase activity	4	1.19403	0.00293714	CA2, CA5A, CA4, CA9	335	17	19253	13.5227	0.957786	0.0197522	0.0165581
GOTERM_MF_DIRECT	GO:0001618~virus receptor activity	7	2.08955	0.00302044	AXL, ANPEP, CDK1, HTR2A, EGFR, EPHA2, HSPA1A	335	82	19253	4.90612	0.961416	0.0201863	0.016922
GOTERM_MF_DIRECT	GO:0001221~transcription coregulator binding	5	1.49254	0.00374102	RXRA, CTNNB1, PPARG, ESR1, NFE2L2	335	37	19253	7.76644	0.982277	0.0248478	0.0208296
GOTERM_MF_DIRECT	GO:0005516~calmodulin binding	11	3.28358	0.00400862	CAMK2B, ACE, ADORA2A, NOS2, DAPK1, AKT1, TRPV1, ESR1, EGFR, SLC9A1, MYLK	335	212	19253	2.98202	0.986726	0.0264618	0.0221827
GOTERM_MF_DIRECT	GO:0008201~heparin binding	10	2.98507	0.00410972	ALK, APP, F2, FGF1, MPO, FGF2, ELANE, PGF, FGFR1, VEGFA	335	179	19253	3.21071	0.988099	0.0269638	0.0226034
GOTERM_MF_DIRECT	GO:0033612~receptor serine/threonine kinase binding	3	0.895522	0.00429796	OPRD1, MDM2, OPRK1	335	6	19253	28.7358	0.99029	0.0272035	0.0228045
GOTERM_MF_DIRECT	GO:0051379~epinephrine binding	3	0.895522	0.00429796	ADRA2B, ADRA2A, DRD4	335	6	19253	28.7358	0.99029	0.0272035	0.0228045
GOTERM_MF_DIRECT	GO:0030283~testosterone dehydrogenase [NAD(P)+] activity	3	0.895522	0.00429796	SRD5A2, AKR1C1, AKR1C3	335	6	19253	28.7358	0.99029	0.0272035	0.0228045
GOTERM_MF_DIRECT	GO:0106435~carboxylesterase activity	3	0.895522	0.00429796	ALDH2, CES2, CES1	335	6	19253	28.7358	0.99029	0.0272035	0.0228045
GOTERM_MF_DIRECT	GO:0047024~5-alpha-androstane-3-beta,17-beta-diol dehydrogenase (NADP+) activity	3	0.895522	0.00429796	AKR1C1, AKR1C3, AKR1C4	335	6	19253	28.7358	0.99029	0.0272035	0.0228045
GOTERM_MF_DIRECT	GO:0004971~AMPA glutamate receptor activity	3	0.895522	0.00429796	GRIA1, GRIA2, GRIA4	335	6	19253	28.7358	0.99029	0.0272035	0.0228045
GOTERM_MF_DIRECT	GO:0004303~estradiol 17-beta-dehydrogenase [NAD(P)+] activity	4	1.19403	0.00473833	AKR1C1, AKR1C3, AKR1C2, AKR1C4	335	20	19253	11.4943	0.993967	0.0298155	0.024994
GOTERM_MF_DIRECT	GO:0003700~DNA-binding transcription factor activity	21	6.26866	0.00514934	RARG, STAT1, STAT3, ESRRB, RORC, AHR, NR3C1, HIF1A, ESR1, RELA, ESR2, NR3C2, AR, RXRA, HNF4A, RARA, RARB, PGR, PPARG, PPARA, NFE2L2	335	610	19253	1.97853	0.996132	0.0322133	0.0270041
GOTERM_MF_DIRECT	GO:0050660~flavin adenine dinucleotide binding	6	1.79104	0.00538176	MAOB, KDM1A, NOS2, MAOA, NOX4, XDH	335	65	19253	5.30507	0.996992	0.0334727	0.0280598
GOTERM_MF_DIRECT	GO:0030331~nuclear estrogen receptor binding	5	1.49254	0.00543393	PARP1, SRC, CTNNB1, PPARG, ESR1	335	41	19253	7.00874	0.997157	0.0336029	0.028169
GOTERM_MF_DIRECT	GO:0008131~primary methylamine oxidase activity	3	0.895522	0.00594835	AOC3, MAOB, MAOA	335	7	19253	24.6307	0.998371	0.0365739	0.0306595
GOTERM_MF_DIRECT	GO:0050321~tau-protein kinase activity	4	1.19403	0.0062393	GSK3B, GSK3A, DYRK1A, FYN	335	22	19253	10.4494	0.998811	0.0379293	0.0317958
GOTERM_MF_DIRECT	GO:0000979~RNA polymerase II core promoter sequence-specific DNA binding	4	1.19403	0.0062393	AR, STAT1, HDAC1, RELA	335	22	19253	10.4494	0.998811	0.0379293	0.0317958
GOTERM_MF_DIRECT	GO:0050661~NADP binding	5	1.49254	0.00644535	HSD11B1, NOS2, IDH1, HMGCR, PGD	335	43	19253	6.68275	0.999049	0.0389618	0.0326613
GOTERM_MF_DIRECT	GO:0043274~phospholipase binding	4	1.19403	0.00708417	SYK, SRC, LCK, FYN	335	23	19253	9.99507	0.999524	0.0423476	0.0354995
GOTERM_MF_DIRECT	GO:0008656~cysteine-type endopeptidase activator activity involved in apoptotic process	4	1.19403	0.00708417	CTSL, CTSK, CASP1, CTSS	335	23	19253	9.99507	0.999524	0.0423476	0.0354995
GOTERM_MF_DIRECT	GO:0002039~p53 binding	6	1.79104	0.00735339	GSK3B, KDM1A, HDAC1, MDM2, HIF1A, BRD4	335	70	19253	4.92614	0.999644	0.0437141	0.0366451
GOTERM_MF_DIRECT	GO:0046982~protein heterodimerization activity	15	4.47761	0.0074438	TOP2A, AOC3, APP, ADRB1, AHR, PIK3R1, HIF1A, ADRA1A, ADRA2A, AURKA, IKBKB, ERBB2, ADORA1, BCL2, TLR4	335	384	19253	2.24499	0.999678	0.0440084	0.0368918
GOTERM_MF_DIRECT	GO:0019900~kinase binding	7	2.08955	0.00872118	LDHB, CASP1, CTNNB1, AKT1, PLG, EGFR, AURKB	335	102	19253	3.94413	0.999919	0.0512786	0.0429864
GOTERM_MF_DIRECT	GO:0017025~TBP-class protein binding	4	1.19403	0.00896856	AHR, NR3C1, ESR1, NR3C2	335	25	19253	9.19546	0.999938	0.0524466	0.0439655
GOTERM_MF_DIRECT	GO:0140297~DNA-binding transcription factor binding	9	2.68657	0.00947447	HDAC4, KDM1A, HDAC1, STAT3, BCL2, CTNNB1, PPARG, RELA, SIRT2	335	169	19253	3.06062	0.999964	0.0551055	0.0461944
GOTERM_MF_DIRECT	GO:0047045~testosterone 17-beta-dehydrogenase (NADP+) activity	3	0.895522	0.00996586	AKR1C1, AKR1C3, AKR1C4	335	9	19253	19.1572	0.999979	0.0575982	0.048284
GOTERM_MF_DIRECT	GO:0070006~metalloaminopeptidase activity	4	1.19403	0.0100101	MMP14, ANPEP, LTA4H, PEPD	335	26	19253	8.84179	0.99998	0.0575982	0.048284
GOTERM_MF_DIRECT	GO:0051087~protein-folding chaperone binding	7	2.08955	0.0104359	APP, TERT, PLG, MAPT, CDC25A, CTSC, CFTR	335	106	19253	3.7953	0.999987	0.0597287	0.0500699
GOTERM_MF_DIRECT	GO:0001222~transcription corepressor binding	5	1.49254	0.0109453	PER2, STAT1, HDAC1, CTNNB1, ESR1	335	50	19253	5.74716	0.999993	0.062313	0.0522364
GOTERM_MF_DIRECT	GO:0017081~chloride channel regulator activity	3	0.895522	0.0123155	CHRNA7, TRPV1, CFTR	335	10	19253	17.2415	0.999998	0.0693797	0.0581603
GOTERM_MF_DIRECT	GO:0008504~monoamine transmembrane transporter activity	3	0.895522	0.0123155	SLC6A2, SLC6A3, SLC6A4	335	10	19253	17.2415	0.999998	0.0693797	0.0581603
GOTERM_MF_DIRECT	GO:0030544~Hsp70 protein binding	5	1.49254	0.0125254	ERN1, CYP1A1, CDK1, FGF1, SNCA	335	52	19253	5.52612	0.999999	0.0701946	0.0588434
GOTERM_MF_DIRECT	GO:0003690~double-stranded DNA binding	7	2.08955	0.0128996	RXRA, STAT1, PRKDC, PPARG, MAPT, TOP1, EGFR	335	111	19253	3.62434	0.999999	0.0719168	0.0602871
GOTERM_MF_DIRECT	GO:0004725~protein tyrosine phosphatase activity	6	1.79104	0.0133558	PTPN1, CDC25C, CDC25A, PTK2, PTPN2, CDC25B	335	81	19253	4.25716	0.999999	0.0740767	0.0620977
GOTERM_MF_DIRECT	GO:0019902~phosphatase binding	5	1.49254	0.0142443	SYK, MAPK1, CTNNB1, PPARA, CTSC	335	54	19253	5.32145	1	0.0785994	0.0658891
GOTERM_MF_DIRECT	GO:0016004~phospholipase activator activity	3	0.895522	0.0148812	SRC, LCK, FYN	335	11	19253	15.6741	1	0.0812802	0.0681364
GOTERM_MF_DIRECT	GO:0042166~acetylcholine binding	3	0.895522	0.0148812	ACHE, CHRM3, CHRNA7	335	11	19253	15.6741	1	0.0812802	0.0681364
GOTERM_MF_DIRECT	GO:0051117~ATPase binding	6	1.79104	0.0169375	AR, SRC, LCK, PGR, ESR1, EGFR	335	86	19253	4.00965	1	0.0920443	0.0771598
GOTERM_MF_DIRECT	GO:0005003~ephrin receptor activity	3	0.895522	0.0176548	EPHB2, EPHB4, EPHA3	335	12	19253	14.3679	1	0.0954602	0.0800233
GOTERM_MF_DIRECT	GO:0038023~signaling receptor activity	10	2.98507	0.0182705	GRIA1, CHRM3, GRIA2, GABRA5, ANPEP, GRIK3, GRIK1, GRIK2, TLR4, GRIA4	335	228	19253	2.52069	1	0.0982952	0.0823999
GOTERM_MF_DIRECT	GO:0052650~all-trans-retinol dehydrogenase (NADP+) activity	3	0.895522	0.0206283	AKR1B10, AKR1C3, AKR1B1	335	13	19253	13.2627	1	0.109882	0.0921126
GOTERM_MF_DIRECT	GO:0031994~insulin-like growth factor I binding	3	0.895522	0.0206283	INSR, IGFBP3, IGF1R	335	13	19253	13.2627	1	0.109882	0.0921126
GOTERM_MF_DIRECT	GO:0030332~cyclin binding	4	1.19403	0.0208161	CDK6, CDK4, CDK2, CDK1	335	34	19253	6.76137	1	0.110335	0.0924931
GOTERM_MF_DIRECT	GO:0033558~protein lysine deacetylase activity	3	0.895522	0.023794	HDAC4, HDAC1, SIRT2	335	14	19253	12.3154	1	0.123088	0.103184
GOTERM_MF_DIRECT	GO:0008559~ABC-type xenobiotic transporter activity	3	0.895522	0.023794	ABCC1, ABCB1, ABCG2	335	14	19253	12.3154	1	0.123088	0.103184
GOTERM_MF_DIRECT	GO:0015562~efflux transmembrane transporter activity	3	0.895522	0.023794	ABCC1, ABCB1, ABCG2	335	14	19253	12.3154	1	0.123088	0.103184
GOTERM_MF_DIRECT	GO:0031404~chloride ion binding	3	0.895522	0.023794	NQO2, ACE, CTSC	335	14	19253	12.3154	1	0.123088	0.103184
GOTERM_MF_DIRECT	GO:0004705~JUN kinase activity	3	0.895522	0.023794	MAPK11, MAPK1, MAPK14	335	14	19253	12.3154	1	0.123088	0.103184
GOTERM_MF_DIRECT	GO:0051287~NAD binding	4	1.19403	0.026025	LDHB, ALDH2, PARP1, IDH1	335	37	19253	6.21315	1	0.132715	0.111254
GOTERM_MF_DIRECT	GO:0004190~aspartic-type endopeptidase activity	4	1.19403	0.026025	BACE1, CASP7, CASP3, REN	335	37	19253	6.21315	1	0.132715	0.111254
GOTERM_MF_DIRECT	GO:0051219~phosphoprotein binding	4	1.19403	0.026025	SRC, TRPV1, MTOR, SNCA	335	37	19253	6.21315	1	0.132715	0.111254
GOTERM_MF_DIRECT	GO:0004707~MAP kinase activity	3	0.895522	0.0271444	MAPK11, MAPK1, MAPK14	335	15	19253	11.4943	1	0.137771	0.115492
GOTERM_MF_DIRECT	GO:0042626~ATPase-coupled transmembrane transporter activity	4	1.19403	0.0279022	ABCC1, ABCB1, CFTR, ABCG2	335	38	19253	6.04965	1	0.140293	0.117606
GOTERM_MF_DIRECT	GO:0019825~oxygen binding	4	1.19403	0.0279022	CYP1A1, CYP2C19, CYP3A4, CYP19A1	335	38	19253	6.04965	1	0.140293	0.117606
GOTERM_MF_DIRECT	GO:0051393~alpha-actinin binding	3	0.895522	0.0306722	ADORA2A, RARA, PPARG	335	16	19253	10.7759	1	0.152793	0.128085
GOTERM_MF_DIRECT	GO:0004708~MAP kinase kinase activity	3	0.895522	0.0306722	MAP2K1, BRAF, MAPK14	335	16	19253	10.7759	1	0.152793	0.128085
GOTERM_MF_DIRECT	GO:0001046~core promoter sequence-specific DNA binding	3	0.895522	0.0343702	MMP12, HDAC1, NR3C1	335	17	19253	10.1421	1	0.157489	0.132021
GOTERM_MF_DIRECT	GO:0004918~interleukin-8 receptor activity	2	0.597015	0.0343958	CXCR1, CXCR2	335	2	19253	57.4716	1	0.157489	0.132021
GOTERM_MF_DIRECT	GO:0052741~(R)-limonene 6-monooxygenase activity	2	0.597015	0.0343958	CYP2C9, CYP2C19	335	2	19253	57.4716	1	0.157489	0.132021
GOTERM_MF_DIRECT	GO:0018676~(S)-limonene 7-monooxygenase activity	2	0.597015	0.0343958	CYP2C9, CYP2C19	335	2	19253	57.4716	1	0.157489	0.132021
GOTERM_MF_DIRECT	GO:0071886~1-(4-iodo-2,5-dimethoxyphenyl)propan-2-amine binding	2	0.597015	0.0343958	HTR2C, HTR2A	335	2	19253	57.4716	1	0.157489	0.132021
GOTERM_MF_DIRECT	GO:0003990~acetylcholinesterase activity	2	0.597015	0.0343958	ACHE, BCHE	335	2	19253	57.4716	1	0.157489	0.132021
GOTERM_MF_DIRECT	GO:0018675~(S)-limonene 6-monooxygenase activity	2	0.597015	0.0343958	CYP2C9, CYP2C19	335	2	19253	57.4716	1	0.157489	0.132021
GOTERM_MF_DIRECT	GO:0001642~group III metabotropic glutamate receptor activity	2	0.597015	0.0343958	GRM7, GRM8	335	2	19253	57.4716	1	0.157489	0.132021
GOTERM_MF_DIRECT	GO:0015151~alpha-glucoside transmembrane transporter activity	2	0.597015	0.0343958	SLC5A1, SLC5A2	335	2	19253	57.4716	1	0.157489	0.132021
GOTERM_MF_DIRECT	GO:0036130~prostaglandin H2 endoperoxidase reductase activity	2	0.597015	0.0343958	AKR1C3, AKR1B1	335	2	19253	57.4716	1	0.157489	0.132021
GOTERM_MF_DIRECT	GO:0016701~oxidoreductase activity, acting on single donors with incorporation of molecular oxygen	2	0.597015	0.0343958	ALOX5, PTGS2	335	2	19253	57.4716	1	0.157489	0.132021
GOTERM_MF_DIRECT	GO:0045550~geranylgeranyl reductase activity	2	0.597015	0.0343958	AKR1B10, AKR1C3	335	2	19253	57.4716	1	0.157489	0.132021
GOTERM_MF_DIRECT	GO:0070012~oligopeptidase activity	2	0.597015	0.0343958	MME, PREP	335	2	19253	57.4716	1	0.157489	0.132021
GOTERM_MF_DIRECT	GO:0070576~vitamin D 24-hydroxylase activity	2	0.597015	0.0343958	CYP1A1, CYP3A4	335	2	19253	57.4716	1	0.157489	0.132021
GOTERM_MF_DIRECT	GO:0047956~glycerol dehydrogenase (NADP+) activity	2	0.597015	0.0343958	AKR1A1, AKR1B1	335	2	19253	57.4716	1	0.157489	0.132021
GOTERM_MF_DIRECT	GO:0160163~S-nitrosoglutathione reductase (NADPH) activity	2	0.597015	0.0343958	CBR1, AKR1A1	335	2	19253	57.4716	1	0.157489	0.132021
GOTERM_MF_DIRECT	GO:0047939~L-glucuronate reductase activity	2	0.597015	0.0343958	AKR1A1, AKR1B1	335	2	19253	57.4716	1	0.157489	0.132021
GOTERM_MF_DIRECT	GO:0047020~15-hydroxyprostaglandin-D dehydrogenase (NADP+) activity	2	0.597015	0.0343958	CBR1, AKR1C3	335	2	19253	57.4716	1	0.157489	0.132021
GOTERM_MF_DIRECT	GO:0097472~cyclin-dependent protein kinase activity	2	0.597015	0.0343958	CDK2, CDK1	335	2	19253	57.4716	1	0.157489	0.132021
GOTERM_MF_DIRECT	GO:0008270~zinc ion binding	50	14.9254	0.0362121	ITK, RARG, RORC, NR3C1, NR3C2, CA2, CA5A, ANPEP, HNF4A, CA4, CA9, CPA1, MMP7, PARP1, MME, MMP1, PRKCE, MMP2, MMP3, PRKCA, MMP8, MMP9, SIRT2, MMP12, AR, MMP14, MMP13, RARA, RARB, PPARG, PGR, PPARA, HDAC4, CPB2, DNMT1, GLO1, XIAP, RXRA, LTA4H, SNCA, EGLN1, PTPN1, NQO2, ACE, ESRRB, NR1H3, BRAF, ESR1, ESR2, MDM2	335	2187	19253	1.31394	1	0.165103	0.138404
GOTERM_MF_DIRECT	GO:1990841~promoter-specific chromatin binding	5	1.49254	0.0364537	DNMT1, KDM1A, STAT1, HDAC1, NR3C1	335	72	19253	3.99109	1	0.165503	0.138739
GOTERM_MF_DIRECT	GO:0034185~apolipoprotein binding	3	0.895522	0.0382315	APP, PLG, MAPT	335	18	19253	9.57861	1	0.169988	0.142499
GOTERM_MF_DIRECT	GO:0120283~protein serine/threonine kinase binding	3	0.895522	0.0382315	BACE1, APP, XIAP	335	18	19253	9.57861	1	0.169988	0.142499
GOTERM_MF_DIRECT	GO:0004407~histone deacetylase activity	3	0.895522	0.0382315	HDAC4, HDAC1, SIRT2	335	18	19253	9.57861	1	0.169988	0.142499
GOTERM_MF_DIRECT	GO:0005326~neurotransmitter transmembrane transporter activity	3	0.895522	0.0382315	SLC6A2, SLC6A3, SLC6A4	335	18	19253	9.57861	1	0.169988	0.142499
GOTERM_MF_DIRECT	GO:0046965~nuclear retinoid X receptor binding	3	0.895522	0.0382315	RARG, RARB, PPARG	335	18	19253	9.57861	1	0.169988	0.142499
GOTERM_MF_DIRECT	GO:0140359~ABC-type transporter activity	4	1.19403	0.0406275	ABCC1, ABCB1, CFTR, ABCG2	335	44	19253	5.22469	1	0.179898	0.150807
GOTERM_MF_DIRECT	GO:0004930~G protein-coupled receptor activity	21	6.26866	0.0411092	F2R, C5AR1, HTR2B, HTR2C, HTR2A, OPRM1, GRM1, GRM2, AR, GRM5, GRM7, ADORA2A, CXCR1, GRM6, CNR1, GRM8, CXCR2, PGR, DRD1, DRD2, DRD3	335	756	19253	1.59643	1	0.181285	0.151969
GOTERM_MF_DIRECT	GO:0004709~MAP kinase kinase kinase activity	3	0.895522	0.0422494	LRRK2, BRAF, EGFR	335	19	19253	9.07447	1	0.185553	0.155547
GOTERM_MF_DIRECT	GO:0048018~receptor ligand activity	6	1.79104	0.0456196	APP, WNT3A, F2, TNF, HSPA1A, VEGFA	335	112	19253	3.07884	1	0.19954	0.167272
GOTERM_MF_DIRECT	GO:0046872~metal ion binding	63	18.806	0.0459586	ITK, FLT4, SLC6A1, PEPD, MPO, SLC6A2, SLC6A3, SLC6A4, MYLK, POLB, TUBB3, TUBB1, KDR, NEK1, NEK2, PDGFRB, MME, MMP1, ARG1, CACNA2D1, IGFBP3, PRKCE, AMPD2, PRKCA, AMPD3, SIRT2, ACLY, FOLH1, KIT, PDE5A, PPARG, HPRT1, FBP1, IDO1, HDAC4, CSF1R, HDAC1, GLO1, SLC1A1, XIAP, PTGS2, SLC5A2, PTGS1, TERT, FYN, DRD4, FDFT1, SNCA, NTRK2, ACE, NOS2, IDH1, NR1H3, BRAF, TRPV1, TYR, PDE10A, IMPDH1, IMPDH2, APEX1, …	335	2904	19253	1.2468	1	0.200208	0.167833
GOTERM_MF_DIRECT	GO:0017075~syntaxin-1 binding	3	0.895522	0.0464173	DAPK1, LRRK2, SLC6A4	335	20	19253	8.62075	1	0.201391	0.168824
GOTERM_MF_DIRECT	GO:0019955~cytokine binding	4	1.19403	0.0479114	CSF1R, KIT, CASP1, ELANE	335	47	19253	4.8912	1	0.206128	0.172795
GOTERM_MF_DIRECT	GO:0043027~cysteine-type endopeptidase inhibitor activity involved in apoptotic process	3	0.895522	0.0507289	RPS6KA3, XIAP, SNCA	335	21	19253	8.21023	1	0.206128	0.172795
GOTERM_MF_DIRECT	GO:0004666~prostaglandin-endoperoxide synthase activity	2	0.597015	0.0511488	PTGS2, PTGS1	335	3	19253	38.3144	1	0.206128	0.172795
GOTERM_MF_DIRECT	GO:0005330~dopamine:sodium symporter activity	2	0.597015	0.0511488	SLC6A2, SLC6A3	335	3	19253	38.3144	1	0.206128	0.172795
GOTERM_MF_DIRECT	GO:0033218~amide binding	2	0.597015	0.0511488	SRD5A2, SRD5A1	335	3	19253	38.3144	1	0.206128	0.172795
GOTERM_MF_DIRECT	GO:0051425~PTB domain binding	2	0.597015	0.0511488	APP, INSR	335	3	19253	38.3144	1	0.206128	0.172795
GOTERM_MF_DIRECT	GO:0003876~AMP deaminase activity	2	0.597015	0.0511488	AMPD2, AMPD3	335	3	19253	38.3144	1	0.206128	0.172795
GOTERM_MF_DIRECT	GO:0047374~methylumbelliferyl-acetate deacetylase activity	2	0.597015	0.0511488	CES2, CES1	335	3	19253	38.3144	1	0.206128	0.172795
GOTERM_MF_DIRECT	GO:0005334~norepinephrine:sodium symporter activity	2	0.597015	0.0511488	SLC6A2, SLC6A3	335	3	19253	38.3144	1	0.206128	0.172795
GOTERM_MF_DIRECT	GO:0099579~G protein-coupled neurotransmitter receptor activity involved in regulation of postsynaptic membrane potential	2	0.597015	0.0511488	GABBR1, ADRB1	335	3	19253	38.3144	1	0.206128	0.172795
GOTERM_MF_DIRECT	GO:0003865~3-oxo-5-alpha-steroid 4-dehydrogenase activity	2	0.597015	0.0511488	SRD5A2, SRD5A1	335	3	19253	38.3144	1	0.206128	0.172795
GOTERM_MF_DIRECT	GO:0004566~beta-glucuronidase activity	2	0.597015	0.0511488	HPSE, GUSB	335	3	19253	38.3144	1	0.206128	0.172795
GOTERM_MF_DIRECT	GO:0047115~trans-1,2-dihydrobenzene-1,2-diol dehydrogenase activity	2	0.597015	0.0511488	AKR1C1, AKR1C2	335	3	19253	38.3144	1	0.206128	0.172795
GOTERM_MF_DIRECT	GO:0004938~alpha2-adrenergic receptor activity	2	0.597015	0.0511488	ADRA2B, ADRA2A	335	3	19253	38.3144	1	0.206128	0.172795
GOTERM_MF_DIRECT	GO:0004995~tachykinin receptor activity	2	0.597015	0.0511488	TACR3, TACR1	335	3	19253	38.3144	1	0.206128	0.172795
GOTERM_MF_DIRECT	GO:0097621~monoamine oxidase activity	2	0.597015	0.0511488	MAOB, MAOA	335	3	19253	38.3144	1	0.206128	0.172795
GOTERM_MF_DIRECT	GO:0099530~G protein-coupled receptor activity involved in regulation of postsynaptic membrane potential	2	0.597015	0.0511488	GRM5, GRM1	335	3	19253	38.3144	1	0.206128	0.172795
GOTERM_MF_DIRECT	GO:0004949~cannabinoid receptor activity	2	0.597015	0.0511488	CNR2, CNR1	335	3	19253	38.3144	1	0.206128	0.172795
GOTERM_MF_DIRECT	GO:0004104~cholinesterase activity	2	0.597015	0.0511488	ACHE, BCHE	335	3	19253	38.3144	1	0.206128	0.172795
GOTERM_MF_DIRECT	GO:0022857~transmembrane transporter activity	7	2.08955	0.0521539	SLC22A12, SLC16A1, ABCB1, SLC6A1, SLC5A2, SLC6A2, SLC6A4	335	154	19253	2.61235	1	0.209394	0.175533
GOTERM_MF_DIRECT	GO:0045296~cadherin binding	11	3.28358	0.0525528	PTPN1, LDHA, STAT1, SRC, FASN, IDH1, KDR, CTNNB1, EGFR, EPHA2, HSPA1A	335	319	19253	1.98178	1	0.210211	0.176218
GOTERM_MF_DIRECT	GO:0030165~PDZ domain binding	5	1.49254	0.0583601	SLC22A12, GRIA1, GRM7, ADRB1, CFTR	335	84	19253	3.42093	1	0.232576	0.194966
GOTERM_MF_DIRECT	GO:0019957~C-C chemokine binding	3	0.895522	0.0597582	CCR1, CXCR1, CXCR2	335	23	19253	7.4963	1	0.236396	0.198169
GOTERM_MF_DIRECT	GO:0016493~C-C chemokine receptor activity	3	0.895522	0.0597582	CCR1, CXCR1, CXCR2	335	23	19253	7.4963	1	0.236396	0.198169
GOTERM_MF_DIRECT	GO:0031490~chromatin DNA binding	5	1.49254	0.0604433	APEX1, STAT3, RARA, NR1H3, RELA	335	85	19253	3.38068	1	0.238231	0.199706
GOTERM_MF_DIRECT	GO:0005080~protein kinase C binding	4	1.19403	0.0613607	TOP2A, SRC, ABL1, YWHAG	335	52	19253	4.4209	1	0.240964	0.201998
GOTERM_MF_DIRECT	GO:0043236~laminin binding	3	0.895522	0.064464	LGALS3, ACHE, CTSS	335	24	19253	7.18396	1	0.251316	0.210676
GOTERM_MF_DIRECT	GO:0031681~G-protein beta-subunit binding	3	0.895522	0.064464	GRIA1, F2R, OPRM1	335	24	19253	7.18396	1	0.251316	0.210676
GOTERM_MF_DIRECT	GO:0062188~anandamide 11,12 epoxidase activity	2	0.597015	0.067612	CYP2D6, CYP3A4	335	4	19253	28.7358	1	0.251732	0.211024
GOTERM_MF_DIRECT	GO:0120319~long-chain fatty acid omega-1 hydroxylase activity	2	0.597015	0.067612	CYP1A1, CYP2C19	335	4	19253	28.7358	1	0.251732	0.211024
GOTERM_MF_DIRECT	GO:0046624~sphingolipid transporter activity	2	0.597015	0.067612	ABCC1, ABCG2	335	4	19253	28.7358	1	0.251732	0.211024
GOTERM_MF_DIRECT	GO:0003938~IMP dehydrogenase activity	2	0.597015	0.067612	IMPDH1, IMPDH2	335	4	19253	28.7358	1	0.251732	0.211024
GOTERM_MF_DIRECT	GO:0050692~DNA binding domain binding	2	0.597015	0.067612	RXRA, PPARG	335	4	19253	28.7358	1	0.251732	0.211024
GOTERM_MF_DIRECT	GO:0051380~norepinephrine binding	2	0.597015	0.067612	ADRA2A, DRD4	335	4	19253	28.7358	1	0.251732	0.211024
GOTERM_MF_DIRECT	GO:0008238~exopeptidase activity	2	0.597015	0.067612	ACE, MME	335	4	19253	28.7358	1	0.251732	0.211024
GOTERM_MF_DIRECT	GO:0030284~nuclear estrogen receptor activity	2	0.597015	0.067612	ESR1, ESR2	335	4	19253	28.7358	1	0.251732	0.211024
GOTERM_MF_DIRECT	GO:0004052~arachidonate 12(S)-lipoxygenase activity	2	0.597015	0.067612	ALOX5, ALOX15	335	4	19253	28.7358	1	0.251732	0.211024
GOTERM_MF_DIRECT	GO:0062187~anandamide 8,9 epoxidase activity	2	0.597015	0.067612	CYP2D6, CYP3A4	335	4	19253	28.7358	1	0.251732	0.211024
GOTERM_MF_DIRECT	GO:0038177~death receptor agonist activity	2	0.597015	0.067612	TNF, HSPA1A	335	4	19253	28.7358	1	0.251732	0.211024
GOTERM_MF_DIRECT	GO:0019959~interleukin-8 binding	2	0.597015	0.067612	CXCR1, CXCR2	335	4	19253	28.7358	1	0.251732	0.211024
GOTERM_MF_DIRECT	GO:0004035~alkaline phosphatase activity	2	0.597015	0.067612	ALPL, ALPG	335	4	19253	28.7358	1	0.251732	0.211024
GOTERM_MF_DIRECT	GO:0051018~protein kinase A binding	3	0.895522	0.0692897	GRIA1, LRRK2, RARA	335	25	19253	6.8966	1	0.256205	0.214774
GOTERM_MF_DIRECT	GO:0042910~xenobiotic transmembrane transporter activity	3	0.895522	0.0692897	ABCC1, ABCB1, ABCG2	335	25	19253	6.8966	1	0.256205	0.214774
GOTERM_MF_DIRECT	GO:0030946~protein tyrosine phosphatase activity, metal-dependent	5	1.49254	0.0714408	PTPN1, CDC25C, CDC25A, PTPN2, CDC25B	335	90	19253	3.19287	1	0.262356	0.21993
GOTERM_MF_DIRECT	GO:0004726~non-membrane spanning protein tyrosine phosphatase activity	5	1.49254	0.0714408	PTPN1, CDC25C, CDC25A, PTPN2, CDC25B	335	90	19253	3.19287	1	0.262356	0.21993
GOTERM_MF_DIRECT	GO:0140793~histone H2AXY142 phosphatase activity	5	1.49254	0.0737551	PTPN1, CDC25C, CDC25A, PTPN2, CDC25B	335	91	19253	3.15778	1	0.268926	0.225438
GOTERM_MF_DIRECT	GO:0015267~channel activity	3	0.895522	0.0742297	TRPA1, BCL2, BCL2L1	335	26	19253	6.63134	1	0.268926	0.225438
GOTERM_MF_DIRECT	GO:0004435~phosphatidylinositol phospholipase C activity	3	0.895522	0.0742297	CCR1, CHRM3, EDNRA	335	26	19253	6.63134	1	0.268926	0.225438
GOTERM_MF_DIRECT	GO:0004180~carboxypeptidase activity	3	0.895522	0.0742297	CPA1, ACE, FOLH1	335	26	19253	6.63134	1	0.268926	0.225438
GOTERM_MF_DIRECT	GO:0005543~phospholipid binding	6	1.79104	0.0762063	F10, PLA2G2A, PLA2G5, F3, SLC9A1, SNCA	335	130	19253	2.65254	1	0.274805	0.230366
GOTERM_MF_DIRECT	GO:0004721~phosphoprotein phosphatase activity	4	1.19403	0.0763632	CDC25C, CDC25A, PTPN2, CDC25B	335	57	19253	4.0331	1	0.274805	0.230366
GOTERM_MF_DIRECT	GO:0070888~E-box binding	4	1.19403	0.0827745	HDAC1, PPARG, AHR, HIF1A	335	59	19253	3.89638	1	0.293676	0.246185
GOTERM_MF_DIRECT	GO:0005172~vascular endothelial growth factor receptor binding	2	0.597015	0.0837904	PGF, VEGFA	335	5	19253	22.9887	1	0.293676	0.246185
GOTERM_MF_DIRECT	GO:0062189~anandamide 14,15 epoxidase activity	2	0.597015	0.0837904	CYP2D6, CYP3A4	335	5	19253	22.9887	1	0.293676	0.246185
GOTERM_MF_DIRECT	GO:0001609~G protein-coupled adenosine receptor activity	2	0.597015	0.0837904	ADORA2A, ADORA1	335	5	19253	22.9887	1	0.293676	0.246185
GOTERM_MF_DIRECT	GO:0070330~aromatase activity	2	0.597015	0.0837904	CYP1A1, CYP19A1	335	5	19253	22.9887	1	0.293676	0.246185
GOTERM_MF_DIRECT	GO:0043125~ErbB-3 class receptor binding	2	0.597015	0.0837904	ERBB2, PIK3R1	335	5	19253	22.9887	1	0.293676	0.246185
GOTERM_MF_DIRECT	GO:0005497~androgen binding	2	0.597015	0.0837904	AR, SHBG	335	5	19253	22.9887	1	0.293676	0.246185
GOTERM_MF_DIRECT	GO:0004459~L-lactate dehydrogenase activity	2	0.597015	0.0837904	LDHB, LDHA	335	5	19253	22.9887	1	0.293676	0.246185
GOTERM_MF_DIRECT	GO:0005230~extracellular ligand-gated monoatomic ion channel activity	3	0.895522	0.0896821	GABRA5, CHRNA7, TRPV1	335	29	19253	5.94534	1	0.313305	0.262641
GOTERM_MF_DIRECT	GO:0140834~RNA polymerase II CTD heptapeptide repeat S2 kinase activity	2	0.597015	0.0996889	CDK9, CDK1	335	6	19253	19.1572	1	0.328028	0.274983
GOTERM_MF_DIRECT	GO:0140833~RNA polymerase II CTD heptapeptide repeat Y1 kinase activity	2	0.597015	0.0996889	CDK9, CDK1	335	6	19253	19.1572	1	0.328028	0.274983
GOTERM_MF_DIRECT	GO:0031802~type 5 metabotropic glutamate receptor binding	2	0.597015	0.0996889	ADORA2A, FYN	335	6	19253	19.1572	1	0.328028	0.274983
GOTERM_MF_DIRECT	GO:0035173~histone kinase activity	2	0.597015	0.0996889	CDK2, CDK1	335	6	19253	19.1572	1	0.328028	0.274983
GOTERM_MF_DIRECT	GO:0050649~testosterone 6-beta-hydroxylase activity	2	0.597015	0.0996889	CYP1B1, CYP3A4	335	6	19253	19.1572	1	0.328028	0.274983
GOTERM_MF_DIRECT	GO:0051525~NFAT protein binding	2	0.597015	0.0996889	MAPK14, PPARA	335	6	19253	19.1572	1	0.328028	0.274983
GOTERM_MF_DIRECT	GO:0030546~signaling receptor activator activity	2	0.597015	0.0996889	APP, PRKCE	335	6	19253	19.1572	1	0.328028	0.274983
GOTERM_MF_DIRECT	GO:0140835~RNA polymerase II CTD heptapeptide repeat T4 kinase activity	2	0.597015	0.0996889	CDK9, CDK1	335	6	19253	19.1572	1	0.328028	0.274983
GOTERM_MF_DIRECT	GO:0031406~carboxylic acid binding	2	0.597015	0.0996889	AKR1C1, AKR1C2	335	6	19253	19.1572	1	0.328028	0.274983
GOTERM_MF_DIRECT	GO:0047751~3-oxo-5-alpha-steroid 4-dehydrogenase (NADP+) activity	2	0.597015	0.0996889	SRD5A2, SRD5A1	335	6	19253	19.1572	1	0.328028	0.274983
GOTERM_MF_DIRECT	GO:0001586~Gi/o-coupled serotonin receptor activity	2	0.597015	0.0996889	HTR1A, HTR1B	335	6	19253	19.1572	1	0.328028	0.274983
GOTERM_MF_DIRECT	GO:0140836~RNA polymerase II CTD heptapeptide repeat S5 kinase activity	2	0.597015	0.0996889	CDK9, CDK1	335	6	19253	19.1572	1	0.328028	0.274983
GOTERM_MF_DIRECT	GO:0140837~RNA polymerase II CTD heptapeptide repeat S7 kinase activity	2	0.597015	0.0996889	CDK9, CDK1	335	6	19253	19.1572	1	0.328028	0.274983
GOTERM_MF_DIRECT	GO:0141038~phosphatidylinositol 3-kinase activator activity	2	0.597015	0.0996889	FLT3, PIK3R1	335	6	19253	19.1572	1	0.328028	0.274983
GOTERM_MF_DIRECT	GO:0004969~histamine receptor activity	2	0.597015	0.0996889	HRH1, HRH2	335	6	19253	19.1572	1	0.328028	0.274983
GOTERM_MF_DIRECT	GO:0051434~BH3 domain binding	2	0.597015	0.0996889	BCL2, BCL2L1	335	6	19253	19.1572	1	0.328028	0.274983
GOTERM_MF_DIRECT	GO:0044323~retinoic acid-responsive element binding	2	0.597015	0.0996889	RXRA, RARA	335	6	19253	19.1572	1	0.328028	0.274983
GOTERM_MF_DIRECT	GO:0004301~epoxide hydrolase activity	2	0.597015	0.0996889	EPHX2, LTA4H	335	6	19253	19.1572	1	0.328028	0.274983
GOTERM_MF_DIRECT	GO:0005412~D-glucose:sodium symporter activity	2	0.597015	0.0996889	SLC5A1, SLC5A2	335	6	19253	19.1572	1	0.328028	0.274983

[truncated: 2 more sheets: Table S11, Tabel S12]
